# Supplementary material for: Identification and validation of crucial lnc-TRIM28-14 and hub genes promoting gastric cancer peritoneal metastasis
Source: BMC Cancer. 2023 Jan 23;23:76. doi: 10.1186/s12885-023-10544-8 (PMC9872371; doi:10.1186/s12885-023-10544-8)
Supplement: Supplementary file 1 — Additional file 1 [file 12885_2023_10544_MOESM1_ESM.xlsx]

## Sheet: Table S1 fpkm_lncRNA
Table S1. Expression of lncRNAs in gastric cancer and adjacent tissues.
Sample:（gastric cancer primary tumor with peritoneal metastasis (MT) and adjacent normal gastric mucosal tissue (MA), non-metastatic gastric cancer primary tumor (PT) and adjacent normal gastric mucosal tissue (PA)）
Expression of lncRNAs is is presented as FPKM value.
lncRNA_id	Samples																						Chrom	Start	End	Strand	partnerRNA_transcript	distance	direction	type	location	subtype	partnerRNA_gene	Dbxref	product	GO_id	GO_term	pathway	pathway_description
	MA1	MA2	MA3	MA4	MA5	MT1	MT2	MT3	MT4	MT5	PA1	PA2	PA3	PA4	PA5	PA6	PT1	PT2	PT3	PT4	PT5	PT6
A1BG-AS1:16	0.507359	0.522327	0.42054	0.226848	0.072669	0.347977	0.851959	0.322281	0.374582	0.302434	0.394254	0.629256	0.0671651	0.216506	0.28653	0.0754712	0.34283	0.609619	0.161338	0.597674	0.170855	0.2484	Chr19	58347755	58354713	+	NM_198458.2	0	antisense	genic	exonic	overlapping	ZNF497	GeneID:162968,Genbank:NM_001207009.1,HGNC:HGNC:23714	zinc finger protein 497	GO:0003677,GO:0005634,GO:0006351,GO:0006355,GO:0046872	DNA binding|nucleus|transcription, DNA-templated|regulation of transcription, DNA-templated|metal ion binding
A1BG-AS1:9	0.164518	0.740104	0.670722	0.267959	0.0781486	0.149093	1.38966	0.370417	0.559587	0.434541	0.115321	0.711777	0.0706949	0.267705	0.341534	0.0793108	0.385474	0.881169	0.18425	0.382017	0.193788	0.277991	Chr19	58347789	58354713	+	NM_198458.2	0	antisense	genic	exonic	overlapping	ZNF497	GeneID:162968,Genbank:NM_001207009.1,HGNC:HGNC:23714	zinc finger protein 497	GO:0003677,GO:0005634,GO:0006351,GO:0006355,GO:0046872	DNA binding|nucleus|transcription, DNA-templated|regulation of transcription, DNA-templated|metal ion binding
A2ML1-AS1:1	0	0	0.159729	0	0	0	0	0	0	0	0	0	0	0	0	0	0	0	0	0	0	0	Chr12	8776219	8830947	-	XM_017019685.2	0	antisense	genic	exonic	overlapping	RIMKLB	GeneID:57494,Genbank:XM_017019684.1,HGNC:HGNC:29228,MIM:614054	ribosomal modification protein rimK like family member B	GO:0005524,GO:0005737,GO:0005829,GO:0006464,GO:0008652,GO:0046872,GO:0072590,GO:0072591	ATP binding|cytoplasm|cytosol|cellular protein modification process|cellular amino acid biosynthetic process|metal ion binding|N-acetyl-L-aspartate-L-glutamate ligase activity|citrate-L-glutamate ligase activity	path:hsa00250	Alanine, aspartate and glutamate metabolism
A2ML1-AS2:1	0	2.48e-89	4.38e-33	0	1.26e-40	8.02e-89	0	0	1.21e-34	2e-42	3.22e-73	3.11e-81	1.1e-56	1.47e-38	1.11e-19	9.93e-40	2.05e-12	1.37e-39	0	1.06e-51	1.32e-29	1.31e-55	Chr12	8819816	8820713	-	NM_144670.5	1759	antisense	intergenic	upstream	divergent	A2ML1	GeneID:144568,Genbank:NM_144670.5,HGNC:HGNC:23336,MIM:610627	alpha-2-macroglobulin like 1	GO:0004867,GO:0005615,GO:0030414,GO:0052548,GO:0070062	serine-type endopeptidase inhibitor activity|extracellular space|peptidase inhibitor activity|regulation of endopeptidase activity|extracellular exosome
AADACL2-AS1:1	1.04e-26	0.0217372	1.47e-07	3.48e-17	1.17e-22	1.46e-29	4.51e-28	5.33e-09	0.0122405	1.54e-25	1.34908	1.01e-09	1.11e-31	9.03e-23	2.14e-26	1.28e-21	3.05e-26	1.78564	0.0170083	7.86e-13	0.192174	0.355446	Chr3	151751471	151928175	-	NM_033050.5	0	antisense	genic	intronic	containing	SUCNR1	GeneID:56670,Genbank:NM_033050.5,HGNC:HGNC:4542,MIM:606381	succinate receptor 1	GO:0004930,GO:0005886,GO:0007186,GO:0016021,GO:0070062	G-protein coupled receptor activity|plasma membrane|G-protein coupled receptor signaling pathway|integral component of membrane|extracellular exosome	path:hsa04024	cAMP signaling pathway
AADACL2-AS1:2	4.88e-27	0.00129209	1.33e-08	8.72e-18	2.79e-23	6.67e-30	2.07e-28	1.13e-09	2.9e-05	7.24e-26	0.0156645	3.18e-11	0.0196619	0.553445	3.24e-27	0.545778	0.000150102	0.00299387	0.00372263	7.46e-14	0.200381	0.0305899	Chr3	151751179	151928175	-	NM_001086.2	0	antisense	genic	intronic	containing	AADAC	GeneID:13,Genbank:XM_005247104.4,HGNC:HGNC:17,MIM:600338	arylacetamide deacetylase	GO:0003824,GO:0004806,GO:0005789,GO:0006805,GO:0009056,GO:0010898,GO:0016021,GO:0016298,GO:0017171,GO:0019213,GO:0031090	catalytic activity|triglyceride lipase activity|endoplasmic reticulum membrane|xenobiotic metabolic process|catabolic process|positive regulation of triglyceride catabolic process|integral component of membrane|lipase activity|serine hydrolase activity|deacetylase activity|organelle membrane
AADACL2-AS1:3	5.29e-27	0.00138379	1.77e-08	1.15e-17	4.1e-23	7.18e-30	1.77e-28	1.26e-09	4.92e-05	8.32e-26	0.0233748	4.12e-11	0.0235842	0.00286928	4.08e-27	0.789126	0.000165809	0.0255169	0.00443291	8.86e-14	0.350564	0.0403577	Chr3	151751179	151928175	-	NM_001086.2	0	antisense	genic	intronic	containing	AADAC	GeneID:13,Genbank:XM_005247104.4,HGNC:HGNC:17,MIM:600338	arylacetamide deacetylase	GO:0003824,GO:0004806,GO:0005789,GO:0006805,GO:0009056,GO:0010898,GO:0016021,GO:0016298,GO:0017171,GO:0019213,GO:0031090	catalytic activity|triglyceride lipase activity|endoplasmic reticulum membrane|xenobiotic metabolic process|catabolic process|positive regulation of triglyceride catabolic process|integral component of membrane|lipase activity|serine hydrolase activity|deacetylase activity|organelle membrane
AADACL2-AS1:4	5.93e-27	0.00205789	2.48e-17	2.22e-17	3.36e-23	4.04e-35	2.47e-28	2.74e-11	0.000101049	1.34e-32	0.0411674	6.73e-11	6.37e-32	4.9e-23	4.79e-27	7.11e-22	1.55e-26	3.34284	2.28e-11	1.25e-13	0.0416382	0.693689	Chr3	151751443	151928168	-	NM_033050.5	0	antisense	genic	intronic	containing	SUCNR1	GeneID:56670,Genbank:NM_033050.5,HGNC:HGNC:4542,MIM:606381	succinate receptor 1	GO:0004930,GO:0005886,GO:0007186,GO:0016021,GO:0070062	G-protein coupled receptor activity|plasma membrane|G-protein coupled receptor signaling pathway|integral component of membrane|extracellular exosome	path:hsa04024	cAMP signaling pathway
AADACL2-AS1:5	3.07e-26	2.29e-08	0	1.08e-32	3.36e-23	1.29e-34	4.42e-38	8.63e-11	1.42654	4.73e-32	2.44e-05	1.68e-16	2.24e-31	1.59e-22	2.35e-27	2.51e-21	3.39e-26	2.91e-14	3.78e-32	4.04e-12	2.56e-06	2.71e-32	Chr3	151917681	151928144	-	NM_033050.5	33062	antisense	intergenic	downstream	convergent	SUCNR1	GeneID:56670,Genbank:NM_033050.5,HGNC:HGNC:4542,MIM:606381	succinate receptor 1	GO:0004930,GO:0005886,GO:0007186,GO:0016021,GO:0070062	G-protein coupled receptor activity|plasma membrane|G-protein coupled receptor signaling pathway|integral component of membrane|extracellular exosome	path:hsa04024	cAMP signaling pathway
AADACL2-AS1:6	1.53e-40	7.22e-19	0	2.02e-34	2.63e-23	2.04e-34	2.89e-39	3.59e-32	4.21e-26	4.77e-32	7.03e-06	2.54e-15	5.78e-32	1.26e-22	1.88e-27	1.37e-21	2.29e-26	1.5e-14	2.95e-32	2.67e-12	3.01e-11	1.68e-41	Chr3	151917632	151928127	-	NM_033050.5	33013	antisense	intergenic	downstream	convergent	SUCNR1	GeneID:56670,Genbank:NM_033050.5,HGNC:HGNC:4542,MIM:606381	succinate receptor 1	GO:0004930,GO:0005886,GO:0007186,GO:0016021,GO:0070062	G-protein coupled receptor activity|plasma membrane|G-protein coupled receptor signaling pathway|integral component of membrane|extracellular exosome	path:hsa04024	cAMP signaling pathway
AATBC:10	0	0	0	0	8.84e-29	0	0	0	0	0	1.09e-28	0	0	0	0	0	0	1.23e-39	0	8.96e-38	0	0	Chr21	43809208	43810434	-	XM_017028486.1	5106	antisense	intergenic	downstream	convergent	RRP1	GeneID:8568,Genbank:NM_003683.5,HGNC:HGNC:18785,MIM:610653	ribosomal RNA processing 1	GO:0003723,GO:0005634,GO:0005730,GO:0006364,GO:0030687,GO:0030688	RNA binding|nucleus|nucleolus|rRNA processing|preribosome, large subunit precursor|preribosome, small subunit precursor
AATBC:11	9.68e-21	2.87e-21	1.81e-09	6.1e-08	5.12e-30	4.25e-19	1.69e-26	7.89e-25	9.77e-13	1.15e-06	6.33e-14	2.57e-17	1.8e-05	4.27e-28	5.73e-19	1.26e-14	7.27e-23	1.31e-23	6.92e-30	0.000235464	1.7e-17	2.71e-19	Chr21	43805760	43810361	-	NM_003683.5	1658	antisense	intergenic	downstream	convergent	RRP1	GeneID:8568,Genbank:NM_003683.5,HGNC:HGNC:18785,MIM:610653	ribosomal RNA processing 1	GO:0003723,GO:0005634,GO:0005730,GO:0006364,GO:0030687,GO:0030688	RNA binding|nucleus|nucleolus|rRNA processing|preribosome, large subunit precursor|preribosome, small subunit precursor
AATBC:12	0.233914	1.76e-19	5.35e-05	1.92e-07	2.58e-09	0.0752631	8.03e-27	1.76e-25	9.55e-13	5.6e-09	5.75e-06	1.55e-18	0.020686	0.00223437	1.61e-05	1.26e-06	0.0496663	0.0478082	0.0277258	0.043785	0.0300512	5.44e-08	Chr21	43805758	43810361	-	NM_003683.5	1656	antisense	intergenic	downstream	convergent	RRP1	GeneID:8568,Genbank:NM_003683.5,HGNC:HGNC:18785,MIM:610653	ribosomal RNA processing 1	GO:0003723,GO:0005634,GO:0005730,GO:0006364,GO:0030687,GO:0030688	RNA binding|nucleus|nucleolus|rRNA processing|preribosome, large subunit precursor|preribosome, small subunit precursor
AATBC:13	2.27e-25	1.17e-25	1.49e-21	4.2e-27	2.04e-22	5.14e-26	3.48e-28	6.43e-29	2.54e-28	4.94e-28	3.01e-17	0	2.7e-26	1.14e-12	1.31e-13	5.19e-20	2.05e-25	2.41e-21	0	1.5e-19	1.41e-13	2.68e-13	Chr21	43809030	43810361	-	XM_017028486.1	4928	antisense	intergenic	downstream	convergent	RRP1	GeneID:8568,Genbank:NM_003683.5,HGNC:HGNC:18785,MIM:610653	ribosomal RNA processing 1	GO:0003723,GO:0005634,GO:0005730,GO:0006364,GO:0030687,GO:0030688	RNA binding|nucleus|nucleolus|rRNA processing|preribosome, large subunit precursor|preribosome, small subunit precursor
AATBC:14	1.05e-20	3.33e-21	1.91e-09	7.41e-08	5.26e-30	4.37e-19	1.83e-26	8.99e-25	1.09e-12	1.52e-06	7.28e-14	2.5e-17	2.06e-05	4.6e-28	7.2e-19	1.3e-14	6e-23	2.25e-23	7.2e-30	6.56e-13	1.72e-17	3.01e-19	Chr21	43805758	43810331	-	XM_017028486.1	1656	antisense	intergenic	downstream	convergent	RRP1	GeneID:8568,Genbank:NM_003683.5,HGNC:HGNC:18785,MIM:610653	ribosomal RNA processing 1	GO:0003723,GO:0005634,GO:0005730,GO:0006364,GO:0030687,GO:0030688	RNA binding|nucleus|nucleolus|rRNA processing|preribosome, large subunit precursor|preribosome, small subunit precursor
AATBC:18	0.213656	6.95e-20	0.0541152	0.194493	9.29e-08	0.052231	1.44e-22	0.0415339	0.130287	0.0189854	0.0113868	6.41e-19	0.000577661	0.00193233	0.000553019	0.134865	0.0222174	0.0336858	5.53e-12	0.39629	8.05e-18	0.0285226	Chr21	43805302	43812263	-	NM_003683.5	1200	antisense	intergenic	downstream	convergent	RRP1	GeneID:8568,Genbank:NM_003683.5,HGNC:HGNC:18785,MIM:610653	ribosomal RNA processing 1	GO:0003723,GO:0005634,GO:0005730,GO:0006364,GO:0030687,GO:0030688	RNA binding|nucleus|nucleolus|rRNA processing|preribosome, large subunit precursor|preribosome, small subunit precursor
AATBC:3	0	0	0	0	0	0	0	0	0	0	0	0	0	0	0	0	0	0	0	0	0	0	Chr21	43815734	43818548	-	NM_003683.5	11632	antisense	intergenic	downstream	convergent	RRP1	GeneID:8568,Genbank:NM_003683.5,HGNC:HGNC:18785,MIM:610653	ribosomal RNA processing 1	GO:0003723,GO:0005634,GO:0005730,GO:0006364,GO:0030687,GO:0030688	RNA binding|nucleus|nucleolus|rRNA processing|preribosome, large subunit precursor|preribosome, small subunit precursor
AATBC:7	1.62e-21	1.26e-21	6.17e-10	1.17e-08	3.92e-30	4.25e-05	9.18e-27	5.48e-24	6.16e-13	2.43e-07	1.99e-14	5.43e-18	1.89e-06	2.19e-28	3.63e-18	6.53e-15	3.57e-20	2.33e-24	1.47e-11	2.05e-05	1.32e-17	2.88e-17	Chr21	43805522	43810599	-	XM_017028486.1	1420	antisense	intergenic	downstream	convergent	RRP1	GeneID:8568,Genbank:NM_003683.5,HGNC:HGNC:18785,MIM:610653	ribosomal RNA processing 1	GO:0003723,GO:0005634,GO:0005730,GO:0006364,GO:0030687,GO:0030688	RNA binding|nucleus|nucleolus|rRNA processing|preribosome, large subunit precursor|preribosome, small subunit precursor
AATBC:8	0.408221	0.777876	0.911652	0.585382	0.187614	0.389443	0.981964	0.370902	0.255363	0.457696	0.306118	0.174283	0.556456	0.548005	0.3213	0.362278	0.796476	0.581723	0.177401	0.333916	0.023462	0.250839	Chr21	43804704	43810497	-	NM_003683.5	602	antisense	intergenic	downstream	convergent	RRP1	GeneID:8568,Genbank:NM_003683.5,HGNC:HGNC:18785,MIM:610653	ribosomal RNA processing 1	GO:0003723,GO:0005634,GO:0005730,GO:0006364,GO:0030687,GO:0030688	RNA binding|nucleus|nucleolus|rRNA processing|preribosome, large subunit precursor|preribosome, small subunit precursor
AATBC:9	0.0857768	0.0346828	0.00561307	0.0767346	0.00589321	0.128761	0.021323	0	0.0200229	0.0202935	0.0968495	0.0238771	0.00802752	0.0314227	0.0290241	0.0356689	0.0523009	0.0780435	0.00664476	2.8e-19	0.00755448	0.0408386	Chr21	43800811	43810460	-	XM_024452134.1	0	antisense	genic	exonic	overlapping	RRP1	GeneID:8568,Genbank:NM_003683.5,HGNC:HGNC:18785,MIM:610653	ribosomal RNA processing 1	GO:0003723,GO:0005634,GO:0005730,GO:0006364,GO:0030687,GO:0030688	RNA binding|nucleus|nucleolus|rRNA processing|preribosome, large subunit precursor|preribosome, small subunit precursor
ABCA9-AS1:6	0	0	0	0	0	0	0	0	0	0	0	0	0	0	0	0	0	0	0	0	0	0	Chr17	69012346	69034926	+	XM_024450530.1	0	antisense	genic	intronic	nested	ABCA9	GeneID:10350,Genbank:XM_017024011.1,HGNC:HGNC:39,MIM:612507	ATP binding cassette subfamily A member 9			path:hsa02010	ABC transporters
ABCA9-AS1:7	0	0	0	0	0	0	0	0	0	0	0	0	0	0	0	0	0	0	0	0	0	0	Chr17	69018104	69042784	+	NM_080283.3	0	antisense	genic	intronic	nested	ABCA9	GeneID:10350,Genbank:XM_017024011.1,HGNC:HGNC:39,MIM:612507	ATP binding cassette subfamily A member 9			path:hsa02010	ABC transporters
ABCC5-AS1:1	0	0	0	0	0	0	0	0	0	0	0	0.614885	0	0	0	0	0	0	0	0.143237	0	0	Chr3	184006338	184011419	+	XM_011512314.2	0	antisense	genic	intronic	nested	ABCC5	GeneID:10057,Genbank:NM_005688.3,HGNC:HGNC:56,MIM:605251	ATP binding cassette subfamily C member 5			path:hsa01523,path:hsa02010	Antifolate resistance|ABC transporters
ACAP2-IT1:1	0.849547	4.10684	3.02003	1.83857	0.44579	0.821521	3.10091	2.54384	0.925995	2.04999	1.94005	2.28135	1.54755	2.69153	3.14109	0.656722	4.6286	1.61268	1.03801	2.53601	2.02722	1.16924	Chr3	195280723	195282741	-	XM_011512605.2	0	sense	genic	intronic	nested	ACAP2	GeneID:23527,Genbank:NM_012287.5,HGNC:HGNC:16469,MIM:607766	ArfGAP with coiled-coil, ankyrin repeat and PH domains 2	GO:0005096,GO:0010008,GO:0016020,GO:0017137,GO:0036010,GO:0046872,GO:0080025,GO:1990090	GTPase activator activity|endosome membrane|membrane|Rab GTPase binding|protein localization to endosome|metal ion binding|phosphatidylinositol-3,5-bisphosphate binding|cellular response to nerve growth factor stimulus	path:hsa04144	Endocytosis
ACOXL-AS1:5	0	0	0.10076	0	0	0	0	0	0	0	0	0	0	0	0	0	0	0	0.184248	0	0	0	Chr2	111112934	111115588	-	XM_011511413.1	0	antisense	genic	exonic	overlapping	ACOXL	GeneID:55289,Genbank:XM_011511404.3,HGNC:HGNC:25621	acyl-CoA oxidase like	GO:0003995,GO:0005782,GO:0016402,GO:0033539,GO:0033540,GO:0050660	acyl-CoA dehydrogenase activity|peroxisomal matrix|pristanoyl-CoA oxidase activity|fatty acid beta-oxidation using acyl-CoA dehydrogenase|fatty acid beta-oxidation using acyl-CoA oxidase|flavin adenine dinucleotide binding
ACOXL-AS1:6	0	0	0	0	0	0	0	0.00751299	0.00673306	0.0350268	0	0	0	0	0	0	0	0.0134028	0	0	0	0	Chr2	111098341	111115588	-	XM_011511413.1	0	antisense	genic	exonic	overlapping	ACOXL	GeneID:55289,Genbank:XM_011511404.3,HGNC:HGNC:25621	acyl-CoA oxidase like	GO:0003995,GO:0005782,GO:0016402,GO:0033539,GO:0033540,GO:0050660	acyl-CoA dehydrogenase activity|peroxisomal matrix|pristanoyl-CoA oxidase activity|fatty acid beta-oxidation using acyl-CoA dehydrogenase|fatty acid beta-oxidation using acyl-CoA oxidase|flavin adenine dinucleotide binding
ACOXL-AS1:7	0	0	0	0	0	0	0	0.00817945	0.00738212	0.0503328	0	0	0	0	0	0	0	0.015949	0	0	0	0	Chr2	111098345	111114185	-	XM_011511413.1	0	antisense	genic	exonic	nested	ACOXL	GeneID:55289,Genbank:XM_011511404.3,HGNC:HGNC:25621	acyl-CoA oxidase like	GO:0003995,GO:0005782,GO:0016402,GO:0033539,GO:0033540,GO:0050660	acyl-CoA dehydrogenase activity|peroxisomal matrix|pristanoyl-CoA oxidase activity|fatty acid beta-oxidation using acyl-CoA dehydrogenase|fatty acid beta-oxidation using acyl-CoA oxidase|flavin adenine dinucleotide binding
ACTA2-AS1:1	0.105802	0.120999	0.19225	0.237534	0.054773	0.129298	0.207411	0.0603759	0.454228	0.181198	0.055256	1.23234	0	0.44503	0.356631	0	0.311518	0.661938	0.358617	0.097138	0.152971	0.0522294	Chr10	88932390	88933838	+	NM_001613.3	1236	antisense	intergenic	downstream	convergent	ACTA2	GeneID:59,Genbank:NM_001320855.1,HGNC:HGNC:130,MIM:102620	actin, alpha 2, smooth muscle, aorta	GO:0001725,GO:0005524,GO:0005615,GO:0005737,GO:0005856,GO:0006936,GO:0008217,GO:0009615,GO:0010628,GO:0014829,GO:0015629,GO:0019901,GO:0030027,GO:0030175,GO:0030485,GO:0043234,GO:0044297,GO:0061041,GO:0061870,GO:0061874,GO:0070062,GO:0070374,GO:0072144,GO:0090131,GO:2000491	stress fiber|ATP binding|extracellular space|cytoplasm|cytoskeleton|muscle contraction|regulation of blood pressure|response to virus|positive regulation of gene expression|vascular smooth muscle contraction|actin cytoskeleton|protein kinase binding|lamellipodium|filopodium|smooth muscle contractile fiber|protein complex|cell body|regulation of wound healing|positive regulation of hepatic stellat…	path:hsa04270,path:hsa04371,path:hsa04926	Vascular smooth muscle contraction|Apelin signaling pathway|Relaxin signaling pathway
ACTA2-AS1:5	0.0213969	0.125546	0.0233953	0.11349	0.0132366	0.0728996	0.162209	0.00666788	0.0289897	0	0.0266151	0.00953294	0.0663134	0.128796	0.107326	0.0185766	0.0619082	0.0193776	0.122633	0.0911471	0.0946298	0.0115242	Chr10	88933023	88933881	+	NM_001320855.1	1193	antisense	intergenic	downstream	convergent	ACTA2	GeneID:59,Genbank:NM_001320855.1,HGNC:HGNC:130,MIM:102620	actin, alpha 2, smooth muscle, aorta	GO:0001725,GO:0005524,GO:0005615,GO:0005737,GO:0005856,GO:0006936,GO:0008217,GO:0009615,GO:0010628,GO:0014829,GO:0015629,GO:0019901,GO:0030027,GO:0030175,GO:0030485,GO:0043234,GO:0044297,GO:0061041,GO:0061870,GO:0061874,GO:0070062,GO:0070374,GO:0072144,GO:0090131,GO:2000491	stress fiber|ATP binding|extracellular space|cytoplasm|cytoskeleton|muscle contraction|regulation of blood pressure|response to virus|positive regulation of gene expression|vascular smooth muscle contraction|actin cytoskeleton|protein kinase binding|lamellipodium|filopodium|smooth muscle contractile fiber|protein complex|cell body|regulation of wound healing|positive regulation of hepatic stellat…	path:hsa04270,path:hsa04371,path:hsa04926	Vascular smooth muscle contraction|Apelin signaling pathway|Relaxin signaling pathway
ACTN1-AS1:1	0	0	1.14e-27	0	2.08e-26	5.84e-52	0	0	0	1.31e-45	2.73e-27	0	0	3.89e-18	0	0	0	5.47e-22	2.78e-27	0	0	0	Chr14	68979682	68987463	+	NM_001102.3	316	antisense	intergenic	upstream	divergent	ACTN1	GeneID:87,Genbank:NM_001130005.1,HGNC:HGNC:163,MIM:102575	actinin alpha 1	GO:0001725,GO:0001726,GO:0002576,GO:0003725,GO:0005178,GO:0005509,GO:0005576,GO:0005615,GO:0005622,GO:0005737,GO:0005829,GO:0005886,GO:0005903,GO:0005911,GO:0005916,GO:0005925,GO:0007015,GO:0017166,GO:0030018,GO:0030220,GO:0030374,GO:0031093,GO:0031143,GO:0036344,GO:0042803,GO:0042981,GO:0042995,GO:0044325,GO:0048041,GO:0051015,GO:0051017,GO:0051271,GO:0051639,GO:0051764,GO:0070062	stress fiber|ruffle|platelet degranulation|double-stranded RNA binding|integrin binding|calcium ion binding|extracellular region|extracellular space|intracellular|cytoplasm|cytosol|plasma membrane|brush border|cell-cell junction|fascia adherens|focal adhesion|actin filament organization|vinculin binding|Z disc|platelet formation|ligand-dependent nuclear receptor transcription coactivator activity…	path:hsa04510,path:hsa04520,path:hsa04530,path:hsa04670,path:hsa04810,path:hsa05146,path:hsa05203,path:hsa05322	Focal adhesion|Adherens junction|Tight junction|Leukocyte transendothelial migration|Regulation of actin cytoskeleton|Amoebiasis|Viral carcinogenesis|Systemic lupus erythematosus
ACTN1-AS1:10	2.12e-20	0.0115834	0.005688	3.59e-23	0.000400546	0.0144303	0.00650499	0.000957719	0.000146573	6.81e-06	0.00611306	1.24e-10	1.02e-15	1.81e-08	2.23e-08	7.08e-21	0.0150922	0.0230437	0.0188571	1.15e-07	0.00213632	0.0174161	Chr14	68979498	68989807	+	NM_001102.3	132	antisense	intergenic	upstream	divergent	ACTN1	GeneID:87,Genbank:NM_001130005.1,HGNC:HGNC:163,MIM:102575	actinin alpha 1	GO:0001725,GO:0001726,GO:0002576,GO:0003725,GO:0005178,GO:0005509,GO:0005576,GO:0005615,GO:0005622,GO:0005737,GO:0005829,GO:0005886,GO:0005903,GO:0005911,GO:0005916,GO:0005925,GO:0007015,GO:0017166,GO:0030018,GO:0030220,GO:0030374,GO:0031093,GO:0031143,GO:0036344,GO:0042803,GO:0042981,GO:0042995,GO:0044325,GO:0048041,GO:0051015,GO:0051017,GO:0051271,GO:0051639,GO:0051764,GO:0070062	stress fiber|ruffle|platelet degranulation|double-stranded RNA binding|integrin binding|calcium ion binding|extracellular region|extracellular space|intracellular|cytoplasm|cytosol|plasma membrane|brush border|cell-cell junction|fascia adherens|focal adhesion|actin filament organization|vinculin binding|Z disc|platelet formation|ligand-dependent nuclear receptor transcription coactivator activity…	path:hsa04510,path:hsa04520,path:hsa04530,path:hsa04670,path:hsa04810,path:hsa05146,path:hsa05203,path:hsa05322	Focal adhesion|Adherens junction|Tight junction|Leukocyte transendothelial migration|Regulation of actin cytoskeleton|Amoebiasis|Viral carcinogenesis|Systemic lupus erythematosus
ACTN1-AS1:11	2.16e-20	0.000987758	6.27e-05	4.28e-19	0.000497402	8.15e-05	0.0221177	0.000954629	0.0268722	0.000708552	0.00432237	7.9e-16	0.0161769	2.89e-05	0.00128977	1.42e-28	0.0007397	0.000358262	0.0613319	1.16e-07	0.0023544	3.55e-05	Chr14	68979498	68989807	+	NM_001130005.1	132	antisense	intergenic	upstream	divergent	ACTN1	GeneID:87,Genbank:NM_001130005.1,HGNC:HGNC:163,MIM:102575	actinin alpha 1	GO:0001725,GO:0001726,GO:0002576,GO:0003725,GO:0005178,GO:0005509,GO:0005576,GO:0005615,GO:0005622,GO:0005737,GO:0005829,GO:0005886,GO:0005903,GO:0005911,GO:0005916,GO:0005925,GO:0007015,GO:0017166,GO:0030018,GO:0030220,GO:0030374,GO:0031093,GO:0031143,GO:0036344,GO:0042803,GO:0042981,GO:0042995,GO:0044325,GO:0048041,GO:0051015,GO:0051017,GO:0051271,GO:0051639,GO:0051764,GO:0070062	stress fiber|ruffle|platelet degranulation|double-stranded RNA binding|integrin binding|calcium ion binding|extracellular region|extracellular space|intracellular|cytoplasm|cytosol|plasma membrane|brush border|cell-cell junction|fascia adherens|focal adhesion|actin filament organization|vinculin binding|Z disc|platelet formation|ligand-dependent nuclear receptor transcription coactivator activity…	path:hsa04510,path:hsa04520,path:hsa04530,path:hsa04670,path:hsa04810,path:hsa05146,path:hsa05203,path:hsa05322	Focal adhesion|Adherens junction|Tight junction|Leukocyte transendothelial migration|Regulation of actin cytoskeleton|Amoebiasis|Viral carcinogenesis|Systemic lupus erythematosus
ACTN1-AS1:12	0	0	8.98e-28	0	1.57e-26	4.7e-52	0	0	0	9.81e-46	2.18e-27	0	0	3.05e-18	0	4.73e-21	0	1.76e-22	6.99e-26	0	0	0	Chr14	68979559	68987463	+	NM_001130005.1	193	antisense	intergenic	upstream	divergent	ACTN1	GeneID:87,Genbank:NM_001130005.1,HGNC:HGNC:163,MIM:102575	actinin alpha 1	GO:0001725,GO:0001726,GO:0002576,GO:0003725,GO:0005178,GO:0005509,GO:0005576,GO:0005615,GO:0005622,GO:0005737,GO:0005829,GO:0005886,GO:0005903,GO:0005911,GO:0005916,GO:0005925,GO:0007015,GO:0017166,GO:0030018,GO:0030220,GO:0030374,GO:0031093,GO:0031143,GO:0036344,GO:0042803,GO:0042981,GO:0042995,GO:0044325,GO:0048041,GO:0051015,GO:0051017,GO:0051271,GO:0051639,GO:0051764,GO:0070062	stress fiber|ruffle|platelet degranulation|double-stranded RNA binding|integrin binding|calcium ion binding|extracellular region|extracellular space|intracellular|cytoplasm|cytosol|plasma membrane|brush border|cell-cell junction|fascia adherens|focal adhesion|actin filament organization|vinculin binding|Z disc|platelet formation|ligand-dependent nuclear receptor transcription coactivator activity…	path:hsa04510,path:hsa04520,path:hsa04530,path:hsa04670,path:hsa04810,path:hsa05146,path:hsa05203,path:hsa05322	Focal adhesion|Adherens junction|Tight junction|Leukocyte transendothelial migration|Regulation of actin cytoskeleton|Amoebiasis|Viral carcinogenesis|Systemic lupus erythematosus
ACTN1-AS1:13	0	3.72e-36	4.7e-29	1.27e-27	1.74e-26	5.59e-29	0	0	7.12e-26	0	1.01e-20	0	5.98e-15	4.42e-18	0	0	1.46e-16	4.23e-17	9.3e-16	0	0	0.000459045	Chr14	68979924	68981553	+	NM_001130004.1	558	antisense	intergenic	upstream	divergent	ACTN1	GeneID:87,Genbank:NM_001130005.1,HGNC:HGNC:163,MIM:102575	actinin alpha 1	GO:0001725,GO:0001726,GO:0002576,GO:0003725,GO:0005178,GO:0005509,GO:0005576,GO:0005615,GO:0005622,GO:0005737,GO:0005829,GO:0005886,GO:0005903,GO:0005911,GO:0005916,GO:0005925,GO:0007015,GO:0017166,GO:0030018,GO:0030220,GO:0030374,GO:0031093,GO:0031143,GO:0036344,GO:0042803,GO:0042981,GO:0042995,GO:0044325,GO:0048041,GO:0051015,GO:0051017,GO:0051271,GO:0051639,GO:0051764,GO:0070062	stress fiber|ruffle|platelet degranulation|double-stranded RNA binding|integrin binding|calcium ion binding|extracellular region|extracellular space|intracellular|cytoplasm|cytosol|plasma membrane|brush border|cell-cell junction|fascia adherens|focal adhesion|actin filament organization|vinculin binding|Z disc|platelet formation|ligand-dependent nuclear receptor transcription coactivator activity…	path:hsa04510,path:hsa04520,path:hsa04530,path:hsa04670,path:hsa04810,path:hsa05146,path:hsa05203,path:hsa05322	Focal adhesion|Adherens junction|Tight junction|Leukocyte transendothelial migration|Regulation of actin cytoskeleton|Amoebiasis|Viral carcinogenesis|Systemic lupus erythematosus
ACTN1-AS1:14	0.0107015	0.0346032	1.05e-13	3.2e-08	4.89e-23	5.67e-08	4.92e-06	4.68e-05	9.3e-19	4.1e-65	1.52e-09	1.02e-24	2.39e-22	7.14e-17	0.0305252	8.2e-12	0.122899	0.0469168	4.49e-21	8.99e-26	4.66e-06	0.00117965	Chr14	68979924	68983570	+	NM_001130004.1	558	antisense	intergenic	upstream	divergent	ACTN1	GeneID:87,Genbank:NM_001130005.1,HGNC:HGNC:163,MIM:102575	actinin alpha 1	GO:0001725,GO:0001726,GO:0002576,GO:0003725,GO:0005178,GO:0005509,GO:0005576,GO:0005615,GO:0005622,GO:0005737,GO:0005829,GO:0005886,GO:0005903,GO:0005911,GO:0005916,GO:0005925,GO:0007015,GO:0017166,GO:0030018,GO:0030220,GO:0030374,GO:0031093,GO:0031143,GO:0036344,GO:0042803,GO:0042981,GO:0042995,GO:0044325,GO:0048041,GO:0051015,GO:0051017,GO:0051271,GO:0051639,GO:0051764,GO:0070062	stress fiber|ruffle|platelet degranulation|double-stranded RNA binding|integrin binding|calcium ion binding|extracellular region|extracellular space|intracellular|cytoplasm|cytosol|plasma membrane|brush border|cell-cell junction|fascia adherens|focal adhesion|actin filament organization|vinculin binding|Z disc|platelet formation|ligand-dependent nuclear receptor transcription coactivator activity…	path:hsa04510,path:hsa04520,path:hsa04530,path:hsa04670,path:hsa04810,path:hsa05146,path:hsa05203,path:hsa05322	Focal adhesion|Adherens junction|Tight junction|Leukocyte transendothelial migration|Regulation of actin cytoskeleton|Amoebiasis|Viral carcinogenesis|Systemic lupus erythematosus
ACTN1-AS1:2	0	3.1e-39	2.87e-13	8.72e-28	1.41e-26	1.28e-36	2.09e-21	0	4.58e-26	1.07e-22	1.67e-21	0	4.29e-15	3.13e-18	1.07e-22	0	6e-17	1.8e-20	5.83e-17	0	0	7.25e-05	Chr14	68979770	68981548	+	NM_001102.3	404	antisense	intergenic	upstream	divergent	ACTN1	GeneID:87,Genbank:NM_001130005.1,HGNC:HGNC:163,MIM:102575	actinin alpha 1	GO:0001725,GO:0001726,GO:0002576,GO:0003725,GO:0005178,GO:0005509,GO:0005576,GO:0005615,GO:0005622,GO:0005737,GO:0005829,GO:0005886,GO:0005903,GO:0005911,GO:0005916,GO:0005925,GO:0007015,GO:0017166,GO:0030018,GO:0030220,GO:0030374,GO:0031093,GO:0031143,GO:0036344,GO:0042803,GO:0042981,GO:0042995,GO:0044325,GO:0048041,GO:0051015,GO:0051017,GO:0051271,GO:0051639,GO:0051764,GO:0070062	stress fiber|ruffle|platelet degranulation|double-stranded RNA binding|integrin binding|calcium ion binding|extracellular region|extracellular space|intracellular|cytoplasm|cytosol|plasma membrane|brush border|cell-cell junction|fascia adherens|focal adhesion|actin filament organization|vinculin binding|Z disc|platelet formation|ligand-dependent nuclear receptor transcription coactivator activity…	path:hsa04510,path:hsa04520,path:hsa04530,path:hsa04670,path:hsa04810,path:hsa05146,path:hsa05203,path:hsa05322	Focal adhesion|Adherens junction|Tight junction|Leukocyte transendothelial migration|Regulation of actin cytoskeleton|Amoebiasis|Viral carcinogenesis|Systemic lupus erythematosus
ACTN1-AS1:3	0	4.59e-36	0	1.61e-27	0	6.94e-29	0	0	8.6e-26	0	6.88e-24	0	7.76e-15	5.62e-18	0	0	2.9e-16	5.08e-25	2.19e-28	0	0	0.00100827	Chr14	68980041	68981553	+	NM_001130005.1	675	antisense	intergenic	upstream	divergent	ACTN1	GeneID:87,Genbank:NM_001130005.1,HGNC:HGNC:163,MIM:102575	actinin alpha 1	GO:0001725,GO:0001726,GO:0002576,GO:0003725,GO:0005178,GO:0005509,GO:0005576,GO:0005615,GO:0005622,GO:0005737,GO:0005829,GO:0005886,GO:0005903,GO:0005911,GO:0005916,GO:0005925,GO:0007015,GO:0017166,GO:0030018,GO:0030220,GO:0030374,GO:0031093,GO:0031143,GO:0036344,GO:0042803,GO:0042981,GO:0042995,GO:0044325,GO:0048041,GO:0051015,GO:0051017,GO:0051271,GO:0051639,GO:0051764,GO:0070062	stress fiber|ruffle|platelet degranulation|double-stranded RNA binding|integrin binding|calcium ion binding|extracellular region|extracellular space|intracellular|cytoplasm|cytosol|plasma membrane|brush border|cell-cell junction|fascia adherens|focal adhesion|actin filament organization|vinculin binding|Z disc|platelet formation|ligand-dependent nuclear receptor transcription coactivator activity…	path:hsa04510,path:hsa04520,path:hsa04530,path:hsa04670,path:hsa04810,path:hsa05146,path:hsa05203,path:hsa05322	Focal adhesion|Adherens junction|Tight junction|Leukocyte transendothelial migration|Regulation of actin cytoskeleton|Amoebiasis|Viral carcinogenesis|Systemic lupus erythematosus
ACTN1-AS1:4	0	1.17e-27	0	1.58e-27	0	6.14e-29	0	0	8.46e-26	0	6.27e-24	0	7.7e-15	5.49e-18	0	0	2.74e-16	4.31e-25	2.14e-28	0	0	0.000909545	Chr14	68980041	68981562	+	NM_001130005.1	675	antisense	intergenic	upstream	divergent	ACTN1	GeneID:87,Genbank:NM_001130005.1,HGNC:HGNC:163,MIM:102575	actinin alpha 1	GO:0001725,GO:0001726,GO:0002576,GO:0003725,GO:0005178,GO:0005509,GO:0005576,GO:0005615,GO:0005622,GO:0005737,GO:0005829,GO:0005886,GO:0005903,GO:0005911,GO:0005916,GO:0005925,GO:0007015,GO:0017166,GO:0030018,GO:0030220,GO:0030374,GO:0031093,GO:0031143,GO:0036344,GO:0042803,GO:0042981,GO:0042995,GO:0044325,GO:0048041,GO:0051015,GO:0051017,GO:0051271,GO:0051639,GO:0051764,GO:0070062	stress fiber|ruffle|platelet degranulation|double-stranded RNA binding|integrin binding|calcium ion binding|extracellular region|extracellular space|intracellular|cytoplasm|cytosol|plasma membrane|brush border|cell-cell junction|fascia adherens|focal adhesion|actin filament organization|vinculin binding|Z disc|platelet formation|ligand-dependent nuclear receptor transcription coactivator activity…	path:hsa04510,path:hsa04520,path:hsa04530,path:hsa04670,path:hsa04810,path:hsa05146,path:hsa05203,path:hsa05322	Focal adhesion|Adherens junction|Tight junction|Leukocyte transendothelial migration|Regulation of actin cytoskeleton|Amoebiasis|Viral carcinogenesis|Systemic lupus erythematosus
ACTN1-AS1:7	2.48e-20	4.47e-19	4.05e-07	2.31e-21	0.000322613	6.55e-08	4.81e-05	1.49e-06	3.05e-07	0.00120956	1.41e-06	2.98e-16	5.06e-06	2.44e-19	0.000844328	1.49e-05	8.8e-08	2.95e-05	1.05e-21	9.47e-08	3.72e-05	0.00040709	Chr14	68979498	68985877	+	NM_001102.3	132	antisense	intergenic	upstream	divergent	ACTN1	GeneID:87,Genbank:NM_001130005.1,HGNC:HGNC:163,MIM:102575	actinin alpha 1	GO:0001725,GO:0001726,GO:0002576,GO:0003725,GO:0005178,GO:0005509,GO:0005576,GO:0005615,GO:0005622,GO:0005737,GO:0005829,GO:0005886,GO:0005903,GO:0005911,GO:0005916,GO:0005925,GO:0007015,GO:0017166,GO:0030018,GO:0030220,GO:0030374,GO:0031093,GO:0031143,GO:0036344,GO:0042803,GO:0042981,GO:0042995,GO:0044325,GO:0048041,GO:0051015,GO:0051017,GO:0051271,GO:0051639,GO:0051764,GO:0070062	stress fiber|ruffle|platelet degranulation|double-stranded RNA binding|integrin binding|calcium ion binding|extracellular region|extracellular space|intracellular|cytoplasm|cytosol|plasma membrane|brush border|cell-cell junction|fascia adherens|focal adhesion|actin filament organization|vinculin binding|Z disc|platelet formation|ligand-dependent nuclear receptor transcription coactivator activity…	path:hsa04510,path:hsa04520,path:hsa04530,path:hsa04670,path:hsa04810,path:hsa05146,path:hsa05203,path:hsa05322	Focal adhesion|Adherens junction|Tight junction|Leukocyte transendothelial migration|Regulation of actin cytoskeleton|Amoebiasis|Viral carcinogenesis|Systemic lupus erythematosus
ACTN1-AS1:8	0.0115077	0.00257295	2.99e-07	0.00842299	0.00539903	1.04e-08	0.0270431	8.56e-07	0.0191027	1.84e-29	0.00143521	8.88e-12	7.02e-20	7.8e-18	1.03e-07	0.00597054	0.00377257	0.0197474	2.63e-23	0.000995001	0.033635	1.3e-05	Chr14	68979498	68985877	+	NM_001130005.1	132	antisense	intergenic	upstream	divergent	ACTN1	GeneID:87,Genbank:NM_001130005.1,HGNC:HGNC:163,MIM:102575	actinin alpha 1	GO:0001725,GO:0001726,GO:0002576,GO:0003725,GO:0005178,GO:0005509,GO:0005576,GO:0005615,GO:0005622,GO:0005737,GO:0005829,GO:0005886,GO:0005903,GO:0005911,GO:0005916,GO:0005925,GO:0007015,GO:0017166,GO:0030018,GO:0030220,GO:0030374,GO:0031093,GO:0031143,GO:0036344,GO:0042803,GO:0042981,GO:0042995,GO:0044325,GO:0048041,GO:0051015,GO:0051017,GO:0051271,GO:0051639,GO:0051764,GO:0070062	stress fiber|ruffle|platelet degranulation|double-stranded RNA binding|integrin binding|calcium ion binding|extracellular region|extracellular space|intracellular|cytoplasm|cytosol|plasma membrane|brush border|cell-cell junction|fascia adherens|focal adhesion|actin filament organization|vinculin binding|Z disc|platelet formation|ligand-dependent nuclear receptor transcription coactivator activity…	path:hsa04510,path:hsa04520,path:hsa04530,path:hsa04670,path:hsa04810,path:hsa05146,path:hsa05203,path:hsa05322	Focal adhesion|Adherens junction|Tight junction|Leukocyte transendothelial migration|Regulation of actin cytoskeleton|Amoebiasis|Viral carcinogenesis|Systemic lupus erythematosus
ACTN1-AS1:9	2.03e-20	0.0191703	0.00544213	0.0275862	0.000384084	6.71e-05	0.00203426	0.00093904	5.74e-08	6.68e-06	0.00271342	0.01438	9.85e-16	3.99e-05	2.7e-06	0.000429062	0.0296059	0.00172244	0.013249	1.13e-07	0.00406595	0.00022162	Chr14	68979498	68989807	+	NM_001130005.1	132	antisense	intergenic	upstream	divergent	ACTN1	GeneID:87,Genbank:NM_001130005.1,HGNC:HGNC:163,MIM:102575	actinin alpha 1	GO:0001725,GO:0001726,GO:0002576,GO:0003725,GO:0005178,GO:0005509,GO:0005576,GO:0005615,GO:0005622,GO:0005737,GO:0005829,GO:0005886,GO:0005903,GO:0005911,GO:0005916,GO:0005925,GO:0007015,GO:0017166,GO:0030018,GO:0030220,GO:0030374,GO:0031093,GO:0031143,GO:0036344,GO:0042803,GO:0042981,GO:0042995,GO:0044325,GO:0048041,GO:0051015,GO:0051017,GO:0051271,GO:0051639,GO:0051764,GO:0070062	stress fiber|ruffle|platelet degranulation|double-stranded RNA binding|integrin binding|calcium ion binding|extracellular region|extracellular space|intracellular|cytoplasm|cytosol|plasma membrane|brush border|cell-cell junction|fascia adherens|focal adhesion|actin filament organization|vinculin binding|Z disc|platelet formation|ligand-dependent nuclear receptor transcription coactivator activity…	path:hsa04510,path:hsa04520,path:hsa04530,path:hsa04670,path:hsa04810,path:hsa05146,path:hsa05203,path:hsa05322	Focal adhesion|Adherens junction|Tight junction|Leukocyte transendothelial migration|Regulation of actin cytoskeleton|Amoebiasis|Viral carcinogenesis|Systemic lupus erythematosus
ACVR2B-AS1:1	4.27e-24	0.0661732	0.000241406	1.28e-16	9.51e-15	5.83e-10	3.04e-23	0.0251905	2.1e-06	9.42e-06	0.0111276	0.00015432	0.000150379	4.37e-14	0.232552	0.000982349	5.06e-15	0.00114829	2.7e-20	0.015344	0.231701	1.63e-16	Chr3	38451027	38454820	-	XM_011534327.2	0	antisense	genic	exonic	overlapping	XYLB	GeneID:9942,Genbank:NM_001349178.1,HGNC:HGNC:12839,MIM:604049	xylulokinase	GO:0004856,GO:0005524,GO:0005997,GO:0042732	xylulokinase activity|ATP binding|xylulose metabolic process|D-xylose metabolic process	path:hsa00040	Pentose and glucuronate interconversions
ACVR2B-AS1:2	2.95e-14	0.000482	0.00300416	2.08e-17	2.17e-15	0.00438118	2.66e-23	0.00890083	4.18e-11	0.295966	0.0393399	0.0960175	0.000110949	4.03e-15	0.000224546	3.01e-07	1.32e-11	0.00195076	5.83e-23	0.0234409	7.38e-05	0.16493	Chr3	38450438	38453208	-	XM_011534327.2	0	antisense	genic	exonic	overlapping	XYLB	GeneID:9942,Genbank:NM_001349178.1,HGNC:HGNC:12839,MIM:604049	xylulokinase	GO:0004856,GO:0005524,GO:0005997,GO:0042732	xylulokinase activity|ATP binding|xylulose metabolic process|D-xylose metabolic process	path:hsa00040	Pentose and glucuronate interconversions
ACVR2B-AS1:3	0.0558782	0.0606044	0.0076082	0.0864277	0.0361486	0.0364524	0.0226026	0.0101498	0.0906195	0.00835133	0.0557904	0.0396992	0.0878588	0.122927	0.0161291	0.144955	0.0948111	0.0848092	0.308162	0.0721558	0.223955	0.0194465	Chr3	38444886	38455452	-	XM_011534329.2	0	antisense	genic	exonic	overlapping	XYLB	GeneID:9942,Genbank:NM_001349178.1,HGNC:HGNC:12839,MIM:604049	xylulokinase	GO:0004856,GO:0005524,GO:0005997,GO:0042732	xylulokinase activity|ATP binding|xylulose metabolic process|D-xylose metabolic process	path:hsa00040	Pentose and glucuronate interconversions
ADAMTS19-AS1:1	5.09e-30	0.000124663	4.83e-05	1.87e-23	4.18e-22	3.74e-16	3.58e-31	1.19e-46	3.4e-06	3.17e-28	3.61e-23	4.8e-17	4.34e-29	1.44e-22	8.72e-25	0	1.54e-25	1.38e-12	2.71e-27	2.36e-28	0.00106608	1.52e-21	Chr5	129453255	129461214	-	NM_133638.4	0	antisense	genic	exonic	overlapping	ADAMTS19	GeneID:171019,Genbank:NM_133638.4,HGNC:HGNC:17111,MIM:607513	ADAM metallopeptidase with thrombospondin type 1 motif 19	GO:0004222,GO:0005578,GO:0046872	metalloendopeptidase activity|proteinaceous extracellular matrix|metal ion binding
ADAMTS19-AS1:2	0	4.32e-28	1.42e-21	0	0	0	0	0	0	0	0	0	1.02e-28	0	9.07e-29	0	4.99e-27	0	3.22e-26	0	0	0	Chr5	129459559	129460689	-	NM_133638.4	0	antisense	genic	exonic	overlapping	ADAMTS19	GeneID:171019,Genbank:NM_133638.4,HGNC:HGNC:17111,MIM:607513	ADAM metallopeptidase with thrombospondin type 1 motif 19	GO:0004222,GO:0005578,GO:0046872	metalloendopeptidase activity|proteinaceous extracellular matrix|metal ion binding
ADAMTS19-AS1:3	8.13e-30	0.00847187	0.00766577	6.07e-24	8.93e-17	3.49e-15	0.00832219	2.81e-30	0.000896448	9.61e-18	2.68e-23	3.15e-14	1.7e-28	1.7e-12	1.81e-19	2.34e-12	1.05e-05	0.00484488	0.00458184	4.67e-26	0.00033013	8.57e-22	Chr5	129450691	129461611	-	NM_133638.4	0	antisense	genic	exonic	overlapping	ADAMTS19	GeneID:171019,Genbank:NM_133638.4,HGNC:HGNC:17111,MIM:607513	ADAM metallopeptidase with thrombospondin type 1 motif 19	GO:0004222,GO:0005578,GO:0046872	metalloendopeptidase activity|proteinaceous extracellular matrix|metal ion binding
ADAMTS19-AS1:4	0.0218982	0.0141314	0.0104047	0.114556	0.0229	0.00105505	0.00575783	0.00616239	0.000170708	0.0258805	0.0207329	0.00306319	0.0901858	3.38e-07	0.0157045	0.00542497	0.0544501	0.00740138	0.000137574	0.00122932	5.37e-05	0.0350197	Chr5	129424886	129461611	-	NM_133638.4	0	antisense	genic	exonic	overlapping	ADAMTS19	GeneID:171019,Genbank:NM_133638.4,HGNC:HGNC:17111,MIM:607513	ADAM metallopeptidase with thrombospondin type 1 motif 19	GO:0004222,GO:0005578,GO:0046872	metalloendopeptidase activity|proteinaceous extracellular matrix|metal ion binding
ADAMTS19-AS1:5	8e-29	4.74e-09	0.00233897	6.59e-25	1.92e-17	1.82e-15	0.00599004	1.98e-30	0.000172409	1.53e-18	5.52e-24	7.83e-15	1.4e-28	9.36e-24	1.8e-18	1.05e-12	5.31e-07	4.63e-12	0.000150285	2.09e-26	1.02e-05	3.45e-22	Chr5	129426826	129461611	-	NM_133638.4	0	antisense	genic	exonic	overlapping	ADAMTS19	GeneID:171019,Genbank:NM_133638.4,HGNC:HGNC:17111,MIM:607513	ADAM metallopeptidase with thrombospondin type 1 motif 19	GO:0004222,GO:0005578,GO:0046872	metalloendopeptidase activity|proteinaceous extracellular matrix|metal ion binding
ADAMTS19-AS1:6	1.01e-29	3.29e-08	0.000208642	1.36e-23	1.5e-16	4.11e-15	0.00957056	3.17e-30	0.00143785	1.68e-17	4.56e-23	5.05e-14	5.65e-28	4.22e-20	3.1e-19	3e-12	0.000178856	2.22e-10	9.66e-07	1.03e-25	0.000658116	1.2e-21	Chr5	129450691	129461611	-	NM_133638.4	0	antisense	genic	exonic	overlapping	ADAMTS19	GeneID:171019,Genbank:NM_133638.4,HGNC:HGNC:17111,MIM:607513	ADAM metallopeptidase with thrombospondin type 1 motif 19	GO:0004222,GO:0005578,GO:0046872	metalloendopeptidase activity|proteinaceous extracellular matrix|metal ion binding
ADAMTS19-AS1:7	0	2.41e-28	1.89e-22	0	0	0	0	0	0	0	0	0	6.59e-29	0	5.28e-29	0	3.09e-27	0	2.08e-26	0	0	0	Chr5	129459559	129461041	-	NM_133638.4	0	antisense	genic	exonic	overlapping	ADAMTS19	GeneID:171019,Genbank:NM_133638.4,HGNC:HGNC:17111,MIM:607513	ADAM metallopeptidase with thrombospondin type 1 motif 19	GO:0004222,GO:0005578,GO:0046872	metalloendopeptidase activity|proteinaceous extracellular matrix|metal ion binding
ADAMTS19-AS1:8	0.0199478	0.0126011	0.00930635	0.0185498	0.0207247	0.00101043	0.00568379	0.00567622	0.0286946	0.0234343	0.0180959	0.00285555	0.00184677	0.0699948	0.00323984	0.00496654	0.00282705	0.0349426	0.000130024	0.00918714	5.04e-05	0.0314588	Chr5	129424886	129461041	-	NM_133638.4	0	antisense	genic	exonic	overlapping	ADAMTS19	GeneID:171019,Genbank:NM_133638.4,HGNC:HGNC:17111,MIM:607513	ADAM metallopeptidase with thrombospondin type 1 motif 19	GO:0004222,GO:0005578,GO:0046872	metalloendopeptidase activity|proteinaceous extracellular matrix|metal ion binding
ADAMTS19-AS1:9	3.77e-30	4.17e-09	1.79e-06	4.58e-25	2.2e-17	1.74e-15	0.00583195	1.9e-30	0.000176033	1.61e-18	0.00236428	6.74e-15	1.63e-28	1.67e-21	0.00249446	1.01e-12	3.8e-07	0.00254046	1.59e-07	2.07e-26	5.28e-05	3e-22	Chr5	129444348	129461041	-	NM_133638.4	0	antisense	genic	exonic	overlapping	ADAMTS19	GeneID:171019,Genbank:NM_133638.4,HGNC:HGNC:17111,MIM:607513	ADAM metallopeptidase with thrombospondin type 1 motif 19	GO:0004222,GO:0005578,GO:0046872	metalloendopeptidase activity|proteinaceous extracellular matrix|metal ion binding
ADAMTS9-AS1:22	0	1.11e-16	0.142889	0	3.87e-14	0	0	0	0	0	0.0545743	0	0.0252392	0.00891817	0	9.03e-06	0	0.0571795	0.0333255	0.00848639	0	0	Chr3	64569022	64587306	+	NM_182920.1	0	antisense	genic	intronic	nested	ADAMTS9	GeneID:56999,Genbank:NM_001318781.1,HGNC:HGNC:13202,MIM:605421	ADAM metallopeptidase with thrombospondin type 1 motif 9	GO:0003179,GO:0003229,GO:0004222,GO:0005578,GO:0005615,GO:0005783,GO:0006508,GO:0006516,GO:0007275,GO:0008237,GO:0008270,GO:0009986,GO:0010596,GO:0015031,GO:0016192,GO:0030198,GO:0035909,GO:0043231,GO:0045636,GO:0090673,GO:1903671	heart valve morphogenesis|ventricular cardiac muscle tissue development|metalloendopeptidase activity|proteinaceous extracellular matrix|extracellular space|endoplasmic reticulum|proteolysis|glycoprotein catabolic process|multicellular organism development|metallopeptidase activity|zinc ion binding|cell surface|negative regulation of endothelial cell migration|protein transport|vesicle-mediated t…
ADAMTS9-AS1:23	0	0.0189893	0.00419754	0	0.123024	0	0	0	0.0165157	0.00491098	0.00146402	0	0.00405871	0.00300445	0	0.00884269	0	0.00675072	0.00572229	0.0027623	0	0	Chr3	64582102	64587330	+	NM_182920.1	0	antisense	genic	intronic	nested	ADAMTS9	GeneID:56999,Genbank:NM_001318781.1,HGNC:HGNC:13202,MIM:605421	ADAM metallopeptidase with thrombospondin type 1 motif 9	GO:0003179,GO:0003229,GO:0004222,GO:0005578,GO:0005615,GO:0005783,GO:0006508,GO:0006516,GO:0007275,GO:0008237,GO:0008270,GO:0009986,GO:0010596,GO:0015031,GO:0016192,GO:0030198,GO:0035909,GO:0043231,GO:0045636,GO:0090673,GO:1903671	heart valve morphogenesis|ventricular cardiac muscle tissue development|metalloendopeptidase activity|proteinaceous extracellular matrix|extracellular space|endoplasmic reticulum|proteolysis|glycoprotein catabolic process|multicellular organism development|metallopeptidase activity|zinc ion binding|cell surface|negative regulation of endothelial cell migration|protein transport|vesicle-mediated t…
ADAMTS9-AS1:24	0	2.27e-18	0.00127622	0	0.0157293	0.00570562	0	0	0.010532	0	0.000401373	0	0.00163989	0.00195207	0	0.000497522	0	0.00274946	0.00313085	0.00177021	0	0	Chr3	64582102	64587330	+	NM_001318781.1	0	antisense	genic	intronic	nested	ADAMTS9	GeneID:56999,Genbank:NM_001318781.1,HGNC:HGNC:13202,MIM:605421	ADAM metallopeptidase with thrombospondin type 1 motif 9	GO:0003179,GO:0003229,GO:0004222,GO:0005578,GO:0005615,GO:0005783,GO:0006508,GO:0006516,GO:0007275,GO:0008237,GO:0008270,GO:0009986,GO:0010596,GO:0015031,GO:0016192,GO:0030198,GO:0035909,GO:0043231,GO:0045636,GO:0090673,GO:1903671	heart valve morphogenesis|ventricular cardiac muscle tissue development|metalloendopeptidase activity|proteinaceous extracellular matrix|extracellular space|endoplasmic reticulum|proteolysis|glycoprotein catabolic process|multicellular organism development|metallopeptidase activity|zinc ion binding|cell surface|negative regulation of endothelial cell migration|protein transport|vesicle-mediated t…
ADAMTS9-AS1:25	0	1.29e-13	0	0	0	0.0136329	0	0	0	0.0106345	0	0	0	0	0	3.06e-27	0	0	0	0	0	0	Chr3	64582543	64586897	+	NM_182920.1	0	antisense	genic	intronic	nested	ADAMTS9	GeneID:56999,Genbank:NM_001318781.1,HGNC:HGNC:13202,MIM:605421	ADAM metallopeptidase with thrombospondin type 1 motif 9	GO:0003179,GO:0003229,GO:0004222,GO:0005578,GO:0005615,GO:0005783,GO:0006508,GO:0006516,GO:0007275,GO:0008237,GO:0008270,GO:0009986,GO:0010596,GO:0015031,GO:0016192,GO:0030198,GO:0035909,GO:0043231,GO:0045636,GO:0090673,GO:1903671	heart valve morphogenesis|ventricular cardiac muscle tissue development|metalloendopeptidase activity|proteinaceous extracellular matrix|extracellular space|endoplasmic reticulum|proteolysis|glycoprotein catabolic process|multicellular organism development|metallopeptidase activity|zinc ion binding|cell surface|negative regulation of endothelial cell migration|protein transport|vesicle-mediated t…
ADAMTS9-AS1:26	0	0.00685312	0.00201934	0	3.47e-16	0.00704005	0	0	0	0.00414474	0.0690607	0	0.00239719	0.00232606	0	0.0047615	0	0.00390832	0.00420562	0.00213653	0	0	Chr3	64582543	64587453	+	NM_182920.1	0	antisense	genic	intronic	nested	ADAMTS9	GeneID:56999,Genbank:NM_001318781.1,HGNC:HGNC:13202,MIM:605421	ADAM metallopeptidase with thrombospondin type 1 motif 9	GO:0003179,GO:0003229,GO:0004222,GO:0005578,GO:0005615,GO:0005783,GO:0006508,GO:0006516,GO:0007275,GO:0008237,GO:0008270,GO:0009986,GO:0010596,GO:0015031,GO:0016192,GO:0030198,GO:0035909,GO:0043231,GO:0045636,GO:0090673,GO:1903671	heart valve morphogenesis|ventricular cardiac muscle tissue development|metalloendopeptidase activity|proteinaceous extracellular matrix|extracellular space|endoplasmic reticulum|proteolysis|glycoprotein catabolic process|multicellular organism development|metallopeptidase activity|zinc ion binding|cell surface|negative regulation of endothelial cell migration|protein transport|vesicle-mediated t…
ADAMTS9-AS1:27	0	2.35e-13	0	0	0	0	0	0	0	0.0170307	0	0	0	0	0	7.99e-27	0	0	0	0	0	0	Chr3	64582823	64586897	+	NM_001318781.1	0	antisense	genic	intronic	nested	ADAMTS9	GeneID:56999,Genbank:NM_001318781.1,HGNC:HGNC:13202,MIM:605421	ADAM metallopeptidase with thrombospondin type 1 motif 9	GO:0003179,GO:0003229,GO:0004222,GO:0005578,GO:0005615,GO:0005783,GO:0006508,GO:0006516,GO:0007275,GO:0008237,GO:0008270,GO:0009986,GO:0010596,GO:0015031,GO:0016192,GO:0030198,GO:0035909,GO:0043231,GO:0045636,GO:0090673,GO:1903671	heart valve morphogenesis|ventricular cardiac muscle tissue development|metalloendopeptidase activity|proteinaceous extracellular matrix|extracellular space|endoplasmic reticulum|proteolysis|glycoprotein catabolic process|multicellular organism development|metallopeptidase activity|zinc ion binding|cell surface|negative regulation of endothelial cell migration|protein transport|vesicle-mediated t…
ADAMTS9-AS1:28	0	0.0563097	0.0092307	0	1.99e-15	0	0	0	0	0.00703664	0.00352882	0	0.00660707	0.00397068	0	0.0438136	0	0.0116609	0.00855611	0.00360691	0	0	Chr3	64582909	64587322	+	NM_001318781.1	0	antisense	genic	intronic	nested	ADAMTS9	GeneID:56999,Genbank:NM_001318781.1,HGNC:HGNC:13202,MIM:605421	ADAM metallopeptidase with thrombospondin type 1 motif 9	GO:0003179,GO:0003229,GO:0004222,GO:0005578,GO:0005615,GO:0005783,GO:0006508,GO:0006516,GO:0007275,GO:0008237,GO:0008270,GO:0009986,GO:0010596,GO:0015031,GO:0016192,GO:0030198,GO:0035909,GO:0043231,GO:0045636,GO:0090673,GO:1903671	heart valve morphogenesis|ventricular cardiac muscle tissue development|metalloendopeptidase activity|proteinaceous extracellular matrix|extracellular space|endoplasmic reticulum|proteolysis|glycoprotein catabolic process|multicellular organism development|metallopeptidase activity|zinc ion binding|cell surface|negative regulation of endothelial cell migration|protein transport|vesicle-mediated t…
ADAMTS9-AS1:29	0	5.07e-16	0.0184406	0	1.28e-22	0	0	0	0	0	0.00713118	0	0	0.00504397	0	0.0077672	0	2.09e-07	0	0.00460982	0	0	Chr3	64583151	64587221	+	NM_182920.1	0	antisense	genic	intronic	nested	ADAMTS9	GeneID:56999,Genbank:NM_001318781.1,HGNC:HGNC:13202,MIM:605421	ADAM metallopeptidase with thrombospondin type 1 motif 9	GO:0003179,GO:0003229,GO:0004222,GO:0005578,GO:0005615,GO:0005783,GO:0006508,GO:0006516,GO:0007275,GO:0008237,GO:0008270,GO:0009986,GO:0010596,GO:0015031,GO:0016192,GO:0030198,GO:0035909,GO:0043231,GO:0045636,GO:0090673,GO:1903671	heart valve morphogenesis|ventricular cardiac muscle tissue development|metalloendopeptidase activity|proteinaceous extracellular matrix|extracellular space|endoplasmic reticulum|proteolysis|glycoprotein catabolic process|multicellular organism development|metallopeptidase activity|zinc ion binding|cell surface|negative regulation of endothelial cell migration|protein transport|vesicle-mediated t…
ADAMTS9-AS1:30	0	0.096566	0.0782879	0	0	0	0	0	0.0795382	0	0	0	0	0	0	7.86e-27	0	0	0	0	0	0	Chr3	64583151	64583913	+	NM_001318781.1	0	antisense	genic	intronic	nested	ADAMTS9	GeneID:56999,Genbank:NM_001318781.1,HGNC:HGNC:13202,MIM:605421	ADAM metallopeptidase with thrombospondin type 1 motif 9	GO:0003179,GO:0003229,GO:0004222,GO:0005578,GO:0005615,GO:0005783,GO:0006508,GO:0006516,GO:0007275,GO:0008237,GO:0008270,GO:0009986,GO:0010596,GO:0015031,GO:0016192,GO:0030198,GO:0035909,GO:0043231,GO:0045636,GO:0090673,GO:1903671	heart valve morphogenesis|ventricular cardiac muscle tissue development|metalloendopeptidase activity|proteinaceous extracellular matrix|extracellular space|endoplasmic reticulum|proteolysis|glycoprotein catabolic process|multicellular organism development|metallopeptidase activity|zinc ion binding|cell surface|negative regulation of endothelial cell migration|protein transport|vesicle-mediated t…
ADAMTS9-AS1:31	0	0.153607	0.02326	0	1.41e-22	0	0	0	0	0.00894503	0.00872945	0	0.0967745	0.00528193	0	0.127298	0	0.020937	0.0139654	0.00489289	0	0	Chr3	64583151	64592404	+	NM_001318781.1	0	antisense	genic	intronic	nested	ADAMTS9	GeneID:56999,Genbank:NM_001318781.1,HGNC:HGNC:13202,MIM:605421	ADAM metallopeptidase with thrombospondin type 1 motif 9	GO:0003179,GO:0003229,GO:0004222,GO:0005578,GO:0005615,GO:0005783,GO:0006508,GO:0006516,GO:0007275,GO:0008237,GO:0008270,GO:0009986,GO:0010596,GO:0015031,GO:0016192,GO:0030198,GO:0035909,GO:0043231,GO:0045636,GO:0090673,GO:1903671	heart valve morphogenesis|ventricular cardiac muscle tissue development|metalloendopeptidase activity|proteinaceous extracellular matrix|extracellular space|endoplasmic reticulum|proteolysis|glycoprotein catabolic process|multicellular organism development|metallopeptidase activity|zinc ion binding|cell surface|negative regulation of endothelial cell migration|protein transport|vesicle-mediated t…
ADAMTS9-AS1:32	0	1.32e-50	0.0188276	0	1.5e-22	0	0	0	0	0	1.81e-07	0	0	0.00519087	0	0.0154021	0	2.2e-07	0	0.00469146	0	0	Chr3	64583151	64587201	+	NM_182920.1	0	antisense	genic	intronic	nested	ADAMTS9	GeneID:56999,Genbank:NM_001318781.1,HGNC:HGNC:13202,MIM:605421	ADAM metallopeptidase with thrombospondin type 1 motif 9	GO:0003179,GO:0003229,GO:0004222,GO:0005578,GO:0005615,GO:0005783,GO:0006508,GO:0006516,GO:0007275,GO:0008237,GO:0008270,GO:0009986,GO:0010596,GO:0015031,GO:0016192,GO:0030198,GO:0035909,GO:0043231,GO:0045636,GO:0090673,GO:1903671	heart valve morphogenesis|ventricular cardiac muscle tissue development|metalloendopeptidase activity|proteinaceous extracellular matrix|extracellular space|endoplasmic reticulum|proteolysis|glycoprotein catabolic process|multicellular organism development|metallopeptidase activity|zinc ion binding|cell surface|negative regulation of endothelial cell migration|protein transport|vesicle-mediated t…
ADAMTS9-AS1:33	0	6.21e-54	0	0	0	0	0	0	0	0	0	0	0	0	0	7.15e-27	0	0	0	0	0	0	Chr3	64583151	64592439	+	NM_001318781.1	0	antisense	genic	intronic	nested	ADAMTS9	GeneID:56999,Genbank:NM_001318781.1,HGNC:HGNC:13202,MIM:605421	ADAM metallopeptidase with thrombospondin type 1 motif 9	GO:0003179,GO:0003229,GO:0004222,GO:0005578,GO:0005615,GO:0005783,GO:0006508,GO:0006516,GO:0007275,GO:0008237,GO:0008270,GO:0009986,GO:0010596,GO:0015031,GO:0016192,GO:0030198,GO:0035909,GO:0043231,GO:0045636,GO:0090673,GO:1903671	heart valve morphogenesis|ventricular cardiac muscle tissue development|metalloendopeptidase activity|proteinaceous extracellular matrix|extracellular space|endoplasmic reticulum|proteolysis|glycoprotein catabolic process|multicellular organism development|metallopeptidase activity|zinc ion binding|cell surface|negative regulation of endothelial cell migration|protein transport|vesicle-mediated t…
ADAMTS9-AS1:34	0	1.32e-39	0	0	0	0	0	0	0	0	0	0	0	0	0	1.11e-26	0	0	0	0	0	0	Chr3	64583169	64592431	+	NM_182920.1	0	antisense	genic	intronic	nested	ADAMTS9	GeneID:56999,Genbank:NM_001318781.1,HGNC:HGNC:13202,MIM:605421	ADAM metallopeptidase with thrombospondin type 1 motif 9	GO:0003179,GO:0003229,GO:0004222,GO:0005578,GO:0005615,GO:0005783,GO:0006508,GO:0006516,GO:0007275,GO:0008237,GO:0008270,GO:0009986,GO:0010596,GO:0015031,GO:0016192,GO:0030198,GO:0035909,GO:0043231,GO:0045636,GO:0090673,GO:1903671	heart valve morphogenesis|ventricular cardiac muscle tissue development|metalloendopeptidase activity|proteinaceous extracellular matrix|extracellular space|endoplasmic reticulum|proteolysis|glycoprotein catabolic process|multicellular organism development|metallopeptidase activity|zinc ion binding|cell surface|negative regulation of endothelial cell migration|protein transport|vesicle-mediated t…
ADAMTS9-AS1:35	0	2.19e-13	0	0	0	0	0	0	0	0.0147353	0	0	0	0	0	7.92e-27	0	0	0	0	0	0	Chr3	64583176	64592757	+	NM_001318781.1	0	antisense	genic	intronic	nested	ADAMTS9	GeneID:56999,Genbank:NM_001318781.1,HGNC:HGNC:13202,MIM:605421	ADAM metallopeptidase with thrombospondin type 1 motif 9	GO:0003179,GO:0003229,GO:0004222,GO:0005578,GO:0005615,GO:0005783,GO:0006508,GO:0006516,GO:0007275,GO:0008237,GO:0008270,GO:0009986,GO:0010596,GO:0015031,GO:0016192,GO:0030198,GO:0035909,GO:0043231,GO:0045636,GO:0090673,GO:1903671	heart valve morphogenesis|ventricular cardiac muscle tissue development|metalloendopeptidase activity|proteinaceous extracellular matrix|extracellular space|endoplasmic reticulum|proteolysis|glycoprotein catabolic process|multicellular organism development|metallopeptidase activity|zinc ion binding|cell surface|negative regulation of endothelial cell migration|protein transport|vesicle-mediated t…
ADAMTS9-AS1:36	0	1.54e-17	0.0109342	0	3.12e-15	0	0	0	0	0	0.0029818	0	0.0083099	0.00400175	0	2.76e-06	0	0.0129049	0.00920083	0.00373629	0	0	Chr3	64583710	64587330	+	NM_001318781.1	0	antisense	genic	intronic	nested	ADAMTS9	GeneID:56999,Genbank:NM_001318781.1,HGNC:HGNC:13202,MIM:605421	ADAM metallopeptidase with thrombospondin type 1 motif 9	GO:0003179,GO:0003229,GO:0004222,GO:0005578,GO:0005615,GO:0005783,GO:0006508,GO:0006516,GO:0007275,GO:0008237,GO:0008270,GO:0009986,GO:0010596,GO:0015031,GO:0016192,GO:0030198,GO:0035909,GO:0043231,GO:0045636,GO:0090673,GO:1903671	heart valve morphogenesis|ventricular cardiac muscle tissue development|metalloendopeptidase activity|proteinaceous extracellular matrix|extracellular space|endoplasmic reticulum|proteolysis|glycoprotein catabolic process|multicellular organism development|metallopeptidase activity|zinc ion binding|cell surface|negative regulation of endothelial cell migration|protein transport|vesicle-mediated t…
ADAMTS9-AS1:37	0	2.18e-17	0.0160013	0	1.4e-22	0	0	0	0	0	0.00448028	0	0.0108788	0.00459411	0	3.43e-06	0	0.0165555	0.011238	0.00424859	0	0	Chr3	64583784	64587284	+	NM_001318781.1	0	antisense	genic	intronic	nested	ADAMTS9	GeneID:56999,Genbank:NM_001318781.1,HGNC:HGNC:13202,MIM:605421	ADAM metallopeptidase with thrombospondin type 1 motif 9	GO:0003179,GO:0003229,GO:0004222,GO:0005578,GO:0005615,GO:0005783,GO:0006508,GO:0006516,GO:0007275,GO:0008237,GO:0008270,GO:0009986,GO:0010596,GO:0015031,GO:0016192,GO:0030198,GO:0035909,GO:0043231,GO:0045636,GO:0090673,GO:1903671	heart valve morphogenesis|ventricular cardiac muscle tissue development|metalloendopeptidase activity|proteinaceous extracellular matrix|extracellular space|endoplasmic reticulum|proteolysis|glycoprotein catabolic process|multicellular organism development|metallopeptidase activity|zinc ion binding|cell surface|negative regulation of endothelial cell migration|protein transport|vesicle-mediated t…
ADAMTS9-AS1:38	0	2.56e-19	0.0175906	0	1.45e-22	0	0	0	0	0	0.00506574	0	0	0.0048622	0	3.43e-06	0	2.2e-07	0	0.00443256	0	0	Chr3	64583853	64587209	+	NM_182920.1	0	antisense	genic	intronic	nested	ADAMTS9	GeneID:56999,Genbank:NM_001318781.1,HGNC:HGNC:13202,MIM:605421	ADAM metallopeptidase with thrombospondin type 1 motif 9	GO:0003179,GO:0003229,GO:0004222,GO:0005578,GO:0005615,GO:0005783,GO:0006508,GO:0006516,GO:0007275,GO:0008237,GO:0008270,GO:0009986,GO:0010596,GO:0015031,GO:0016192,GO:0030198,GO:0035909,GO:0043231,GO:0045636,GO:0090673,GO:1903671	heart valve morphogenesis|ventricular cardiac muscle tissue development|metalloendopeptidase activity|proteinaceous extracellular matrix|extracellular space|endoplasmic reticulum|proteolysis|glycoprotein catabolic process|multicellular organism development|metallopeptidase activity|zinc ion binding|cell surface|negative regulation of endothelial cell migration|protein transport|vesicle-mediated t…
ADAMTS9-AS2:1	1.55e-18	1.97e-22	1.01e-24	4.55e-12	1.13e-25	2.19e-24	2.23e-25	2.19e-14	7.34e-20	1.35e-27	4.62e-19	1.38e-24	4.34e-26	2.26e-23	8.59e-21	2.11e-22	9e-19	7.88e-20	4.77e-23	1.7e-26	1.1e-21	8.69e-16	Chr3	64684720	64809891	+	NM_182920.1	0	antisense	genic	intronic	overlapping	ADAMTS9	GeneID:56999,Genbank:NM_001318781.1,HGNC:HGNC:13202,MIM:605421	ADAM metallopeptidase with thrombospondin type 1 motif 9	GO:0003179,GO:0003229,GO:0004222,GO:0005578,GO:0005615,GO:0005783,GO:0006508,GO:0006516,GO:0007275,GO:0008237,GO:0008270,GO:0009986,GO:0010596,GO:0015031,GO:0016192,GO:0030198,GO:0035909,GO:0043231,GO:0045636,GO:0090673,GO:1903671	heart valve morphogenesis|ventricular cardiac muscle tissue development|metalloendopeptidase activity|proteinaceous extracellular matrix|extracellular space|endoplasmic reticulum|proteolysis|glycoprotein catabolic process|multicellular organism development|metallopeptidase activity|zinc ion binding|cell surface|negative regulation of endothelial cell migration|protein transport|vesicle-mediated t…
ADAMTS9-AS2:10	2.77e-26	1.86e-26	2.55e-11	2.09e-23	0	0	9.1e-25	1.35e-44	0.555793	0.282457	0.214211	1.23e-26	0	0	0.109533	1.43e-23	2.07e-26	3.08e-68	9.13e-30	4.51e-29	6.13e-29	1.09e-46	Chr3	65010393	65061722	+
ADAMTS9-AS2:11	0.0195032	4.85e-25	0	0.403878	0.317525	0	9.06e-26	0.78747	0.273796	0.141189	0.257888	1.45e-27	2.2e-30	0	0.890251	3.41e-27	1.34238	0.633325	2.72e-29	2.76e-29	7.66e-29	7.22e-48	Chr3	65018343	65022584	+
ADAMTS9-AS2:12	0.0359251	0.0999075	0.0347151	6.83e-25	0.230626	8.67e-30	2.83e-49	0.0763202	0.0333871	8.39e-24	8.56e-23	0.0468471	0.036339	4.49e-16	0.029323	0.0109477	0.0415473	0.162848	0.00751265	0.00838682	1.63e-28	0.132751	Chr3	65059317	65064575	+
ADAMTS9-AS2:13	0.0139256	0.0366608	0.00556785	0.0148502	0.00548262	0.00781631	0.0274945	0.0344425	0.108403	0.0166497	0.0507185	0.00209323	0.00918414	0.0532526	0.0609795	0.0120055	0.100402	0.195576	0.00934962	0.0235298	0.079932	0.170711	Chr3	64684889	64802725	+	NM_182920.1	0	antisense	genic	intronic	overlapping	ADAMTS9	GeneID:56999,Genbank:NM_001318781.1,HGNC:HGNC:13202,MIM:605421	ADAM metallopeptidase with thrombospondin type 1 motif 9	GO:0003179,GO:0003229,GO:0004222,GO:0005578,GO:0005615,GO:0005783,GO:0006508,GO:0006516,GO:0007275,GO:0008237,GO:0008270,GO:0009986,GO:0010596,GO:0015031,GO:0016192,GO:0030198,GO:0035909,GO:0043231,GO:0045636,GO:0090673,GO:1903671	heart valve morphogenesis|ventricular cardiac muscle tissue development|metalloendopeptidase activity|proteinaceous extracellular matrix|extracellular space|endoplasmic reticulum|proteolysis|glycoprotein catabolic process|multicellular organism development|metallopeptidase activity|zinc ion binding|cell surface|negative regulation of endothelial cell migration|protein transport|vesicle-mediated t…
ADAMTS9-AS2:14	0.211297	0.258698	0.234938	0.327267	0.127415	0.105528	0.143708	0.143443	0.319709	0.231338	0.285821	0.285381	0.239548	0.253073	0.433929	0.14458	0.603305	0.299142	0.101202	0.0339806	0.0921495	0.409091	Chr3	64684889	65064831	+	NM_182920.1	0	antisense	genic	intronic	overlapping	ADAMTS9	GeneID:56999,Genbank:NM_001318781.1,HGNC:HGNC:13202,MIM:605421	ADAM metallopeptidase with thrombospondin type 1 motif 9	GO:0003179,GO:0003229,GO:0004222,GO:0005578,GO:0005615,GO:0005783,GO:0006508,GO:0006516,GO:0007275,GO:0008237,GO:0008270,GO:0009986,GO:0010596,GO:0015031,GO:0016192,GO:0030198,GO:0035909,GO:0043231,GO:0045636,GO:0090673,GO:1903671	heart valve morphogenesis|ventricular cardiac muscle tissue development|metalloendopeptidase activity|proteinaceous extracellular matrix|extracellular space|endoplasmic reticulum|proteolysis|glycoprotein catabolic process|multicellular organism development|metallopeptidase activity|zinc ion binding|cell surface|negative regulation of endothelial cell migration|protein transport|vesicle-mediated t…
ADAMTS9-AS2:15	7.46e-12	0.0207082	1.96e-05	0.000273534	9.77e-05	1.37e-22	7.53e-14	3.36e-12	0.0250269	4.42e-17	5.71e-10	3.1e-19	2.88e-10	0.00048261	1e-05	0.114864	1.3e-05	6.33e-05	3.44e-18	0.0143238	5.87e-23	0.0208495	Chr3	64684889	65064831	+	NM_001318781.1	0	antisense	genic	intronic	overlapping	ADAMTS9	GeneID:56999,Genbank:NM_001318781.1,HGNC:HGNC:13202,MIM:605421	ADAM metallopeptidase with thrombospondin type 1 motif 9	GO:0003179,GO:0003229,GO:0004222,GO:0005578,GO:0005615,GO:0005783,GO:0006508,GO:0006516,GO:0007275,GO:0008237,GO:0008270,GO:0009986,GO:0010596,GO:0015031,GO:0016192,GO:0030198,GO:0035909,GO:0043231,GO:0045636,GO:0090673,GO:1903671	heart valve morphogenesis|ventricular cardiac muscle tissue development|metalloendopeptidase activity|proteinaceous extracellular matrix|extracellular space|endoplasmic reticulum|proteolysis|glycoprotein catabolic process|multicellular organism development|metallopeptidase activity|zinc ion binding|cell surface|negative regulation of endothelial cell migration|protein transport|vesicle-mediated t…
ADAMTS9-AS2:16	0.0263372	0.390052	0.50241	0.191409	0.205953	0.057408	0.184985	0.238984	0.402983	0.172016	0.173209	0.242527	0.340361	0.318698	0.203413	0.368397	0.318031	0.623262	0.0933421	2.57e-28	0.0996873	0.513984	Chr3	64684889	64915253	+	NM_182920.1	0	antisense	genic	intronic	overlapping	ADAMTS9	GeneID:56999,Genbank:NM_001318781.1,HGNC:HGNC:13202,MIM:605421	ADAM metallopeptidase with thrombospondin type 1 motif 9	GO:0003179,GO:0003229,GO:0004222,GO:0005578,GO:0005615,GO:0005783,GO:0006508,GO:0006516,GO:0007275,GO:0008237,GO:0008270,GO:0009986,GO:0010596,GO:0015031,GO:0016192,GO:0030198,GO:0035909,GO:0043231,GO:0045636,GO:0090673,GO:1903671	heart valve morphogenesis|ventricular cardiac muscle tissue development|metalloendopeptidase activity|proteinaceous extracellular matrix|extracellular space|endoplasmic reticulum|proteolysis|glycoprotein catabolic process|multicellular organism development|metallopeptidase activity|zinc ion binding|cell surface|negative regulation of endothelial cell migration|protein transport|vesicle-mediated t…
ADAMTS9-AS2:17	0.251236	0.464953	0.537106	0.590781	0.317846	0.184391	0.385666	0.415191	0.673841	0.533306	0.574315	0.383061	0.714412	0.325137	0.734099	0.495403	0.696676	0.726919	0.180539	0.153531	0.184294	1.18831	Chr3	64684889	64961543	+	NM_182920.1	0	antisense	genic	intronic	overlapping	ADAMTS9	GeneID:56999,Genbank:NM_001318781.1,HGNC:HGNC:13202,MIM:605421	ADAM metallopeptidase with thrombospondin type 1 motif 9	GO:0003179,GO:0003229,GO:0004222,GO:0005578,GO:0005615,GO:0005783,GO:0006508,GO:0006516,GO:0007275,GO:0008237,GO:0008270,GO:0009986,GO:0010596,GO:0015031,GO:0016192,GO:0030198,GO:0035909,GO:0043231,GO:0045636,GO:0090673,GO:1903671	heart valve morphogenesis|ventricular cardiac muscle tissue development|metalloendopeptidase activity|proteinaceous extracellular matrix|extracellular space|endoplasmic reticulum|proteolysis|glycoprotein catabolic process|multicellular organism development|metallopeptidase activity|zinc ion binding|cell surface|negative regulation of endothelial cell migration|protein transport|vesicle-mediated t…
ADAMTS9-AS2:18	1.89e-16	1.39e-19	1.79e-28	2.19e-05	5.55e-26	1.3e-20	2.02e-26	1.36e-15	0.0222927	1.43e-25	0.0648823	0.104622	8.22e-21	3.24e-20	8.11e-19	0.0723033	2.01e-19	2.01e-12	1.79e-20	7.94e-24	4.24e-23	4.49e-16	Chr3	64684889	64973003	+	NM_182920.1	0	antisense	genic	intronic	overlapping	ADAMTS9	GeneID:56999,Genbank:NM_001318781.1,HGNC:HGNC:13202,MIM:605421	ADAM metallopeptidase with thrombospondin type 1 motif 9	GO:0003179,GO:0003229,GO:0004222,GO:0005578,GO:0005615,GO:0005783,GO:0006508,GO:0006516,GO:0007275,GO:0008237,GO:0008270,GO:0009986,GO:0010596,GO:0015031,GO:0016192,GO:0030198,GO:0035909,GO:0043231,GO:0045636,GO:0090673,GO:1903671	heart valve morphogenesis|ventricular cardiac muscle tissue development|metalloendopeptidase activity|proteinaceous extracellular matrix|extracellular space|endoplasmic reticulum|proteolysis|glycoprotein catabolic process|multicellular organism development|metallopeptidase activity|zinc ion binding|cell surface|negative regulation of endothelial cell migration|protein transport|vesicle-mediated t…
ADAMTS9-AS2:19	0.023466	0.335888	0.0451081	0.126453	0.102386	1.69e-20	4.78e-24	1.04e-23	0.0707314	0.424917	1.23389	0.369506	0.0884775	3.56e-18	0.425706	0.17873	2.32e-21	0.376072	2.33e-21	2.12e-27	6.18e-23	0.184093	Chr3	64685108	65016824	+	NM_182920.1	0	antisense	genic	intronic	overlapping	ADAMTS9	GeneID:56999,Genbank:NM_001318781.1,HGNC:HGNC:13202,MIM:605421	ADAM metallopeptidase with thrombospondin type 1 motif 9	GO:0003179,GO:0003229,GO:0004222,GO:0005578,GO:0005615,GO:0005783,GO:0006508,GO:0006516,GO:0007275,GO:0008237,GO:0008270,GO:0009986,GO:0010596,GO:0015031,GO:0016192,GO:0030198,GO:0035909,GO:0043231,GO:0045636,GO:0090673,GO:1903671	heart valve morphogenesis|ventricular cardiac muscle tissue development|metalloendopeptidase activity|proteinaceous extracellular matrix|extracellular space|endoplasmic reticulum|proteolysis|glycoprotein catabolic process|multicellular organism development|metallopeptidase activity|zinc ion binding|cell surface|negative regulation of endothelial cell migration|protein transport|vesicle-mediated t…
ADAMTS9-AS2:2	5.09e-18	3.33e-11	0.0219103	0.00840428	6.13e-21	4.42e-21	7.11e-22	8.41e-07	2.42e-17	1.52e-15	3.37e-13	6.82e-19	1.64e-08	0.0314391	1.22e-08	0.00195279	0.0063122	1.65e-10	7.48e-18	6.31e-18	5.29e-20	9.83e-06	Chr3	64684870	65011468	+	NM_182920.1	0	antisense	genic	intronic	overlapping	ADAMTS9	GeneID:56999,Genbank:NM_001318781.1,HGNC:HGNC:13202,MIM:605421	ADAM metallopeptidase with thrombospondin type 1 motif 9	GO:0003179,GO:0003229,GO:0004222,GO:0005578,GO:0005615,GO:0005783,GO:0006508,GO:0006516,GO:0007275,GO:0008237,GO:0008270,GO:0009986,GO:0010596,GO:0015031,GO:0016192,GO:0030198,GO:0035909,GO:0043231,GO:0045636,GO:0090673,GO:1903671	heart valve morphogenesis|ventricular cardiac muscle tissue development|metalloendopeptidase activity|proteinaceous extracellular matrix|extracellular space|endoplasmic reticulum|proteolysis|glycoprotein catabolic process|multicellular organism development|metallopeptidase activity|zinc ion binding|cell surface|negative regulation of endothelial cell migration|protein transport|vesicle-mediated t…
ADAMTS9-AS2:20	6.57e-30	2.89e-26	1.26e-30	2.53e-28	6.53e-30	1.69e-30	3.79e-14	2.7e-30	3.81e-28	5.4e-29	2.23e-26	2.08e-29	2.6e-41	8.74e-29	4.61e-28	1.25e-28	2.49e-27	9.76e-28	2.34e-39	7.86e-30	4.34e-05	4.08e-29	Chr3	64685108	64743438	+	NM_001318781.1	0	antisense	genic	intronic	overlapping	ADAMTS9	GeneID:56999,Genbank:NM_001318781.1,HGNC:HGNC:13202,MIM:605421	ADAM metallopeptidase with thrombospondin type 1 motif 9	GO:0003179,GO:0003229,GO:0004222,GO:0005578,GO:0005615,GO:0005783,GO:0006508,GO:0006516,GO:0007275,GO:0008237,GO:0008270,GO:0009986,GO:0010596,GO:0015031,GO:0016192,GO:0030198,GO:0035909,GO:0043231,GO:0045636,GO:0090673,GO:1903671	heart valve morphogenesis|ventricular cardiac muscle tissue development|metalloendopeptidase activity|proteinaceous extracellular matrix|extracellular space|endoplasmic reticulum|proteolysis|glycoprotein catabolic process|multicellular organism development|metallopeptidase activity|zinc ion binding|cell surface|negative regulation of endothelial cell migration|protein transport|vesicle-mediated t…
ADAMTS9-AS2:21	1.35e-16	3.75e-20	5.17e-26	6.41e-10	5.91e-25	1.15e-24	1.13e-23	0.666512	1.01e-20	3.88e-28	2.24e-18	4.41e-24	1.65e-24	1.6e-22	2.27e-19	2.82e-23	5.73e-20	5.11e-21	5.81e-23	4.81e-25	4.82e-21	2.76e-16	Chr3	64685108	64824446	+	NM_182920.1	0	antisense	genic	intronic	overlapping	ADAMTS9	GeneID:56999,Genbank:NM_001318781.1,HGNC:HGNC:13202,MIM:605421	ADAM metallopeptidase with thrombospondin type 1 motif 9	GO:0003179,GO:0003229,GO:0004222,GO:0005578,GO:0005615,GO:0005783,GO:0006508,GO:0006516,GO:0007275,GO:0008237,GO:0008270,GO:0009986,GO:0010596,GO:0015031,GO:0016192,GO:0030198,GO:0035909,GO:0043231,GO:0045636,GO:0090673,GO:1903671	heart valve morphogenesis|ventricular cardiac muscle tissue development|metalloendopeptidase activity|proteinaceous extracellular matrix|extracellular space|endoplasmic reticulum|proteolysis|glycoprotein catabolic process|multicellular organism development|metallopeptidase activity|zinc ion binding|cell surface|negative regulation of endothelial cell migration|protein transport|vesicle-mediated t…
ADAMTS9-AS2:22	0.0663349	4.4e-22	0.101059	2.03e-13	1.46e-28	0.174345	1.07e-23	0.0414479	0.0690598	8.42e-29	0.0618835	0.0430996	0.0944505	0.0692771	0.194566	1.15e-26	0.0964608	0.172495	0.103825	1.72e-28	0.386829	0.127591	Chr3	64685108	64957057	+	NM_182920.1	0	antisense	genic	intronic	overlapping	ADAMTS9	GeneID:56999,Genbank:NM_001318781.1,HGNC:HGNC:13202,MIM:605421	ADAM metallopeptidase with thrombospondin type 1 motif 9	GO:0003179,GO:0003229,GO:0004222,GO:0005578,GO:0005615,GO:0005783,GO:0006508,GO:0006516,GO:0007275,GO:0008237,GO:0008270,GO:0009986,GO:0010596,GO:0015031,GO:0016192,GO:0030198,GO:0035909,GO:0043231,GO:0045636,GO:0090673,GO:1903671	heart valve morphogenesis|ventricular cardiac muscle tissue development|metalloendopeptidase activity|proteinaceous extracellular matrix|extracellular space|endoplasmic reticulum|proteolysis|glycoprotein catabolic process|multicellular organism development|metallopeptidase activity|zinc ion binding|cell surface|negative regulation of endothelial cell migration|protein transport|vesicle-mediated t…
ADAMTS9-AS2:23	4.59e-15	2.98e-07	7.11e-25	0.191522	1.14e-07	6.86e-21	2.78e-11	1.26e-20	5.22e-17	2e-13	5.25e-17	7.24e-21	6.81e-09	3.06e-14	4.14e-09	1.57e-06	8.42e-18	0.302706	9.62e-07	2e-10	2.11e-21	6.42e-14	Chr3	64685108	64975536	+	NM_001318781.1	0	antisense	genic	intronic	overlapping	ADAMTS9	GeneID:56999,Genbank:NM_001318781.1,HGNC:HGNC:13202,MIM:605421	ADAM metallopeptidase with thrombospondin type 1 motif 9	GO:0003179,GO:0003229,GO:0004222,GO:0005578,GO:0005615,GO:0005783,GO:0006508,GO:0006516,GO:0007275,GO:0008237,GO:0008270,GO:0009986,GO:0010596,GO:0015031,GO:0016192,GO:0030198,GO:0035909,GO:0043231,GO:0045636,GO:0090673,GO:1903671	heart valve morphogenesis|ventricular cardiac muscle tissue development|metalloendopeptidase activity|proteinaceous extracellular matrix|extracellular space|endoplasmic reticulum|proteolysis|glycoprotein catabolic process|multicellular organism development|metallopeptidase activity|zinc ion binding|cell surface|negative regulation of endothelial cell migration|protein transport|vesicle-mediated t…
ADAMTS9-AS2:24	7.32e-18	3.62e-10	0.0588721	0.222455	1.29e-20	3.74e-21	3.81e-21	2.59e-14	1.13e-17	1.03e-14	1.37e-12	6.8e-19	8.41e-07	0.0778921	1.1e-07	0.00984137	0.262801	7.53e-09	3.9e-18	2.51e-17	2.48e-19	1.59e-05	Chr3	64685108	65011468	+	NM_001318781.1	0	antisense	genic	intronic	overlapping	ADAMTS9	GeneID:56999,Genbank:NM_001318781.1,HGNC:HGNC:13202,MIM:605421	ADAM metallopeptidase with thrombospondin type 1 motif 9	GO:0003179,GO:0003229,GO:0004222,GO:0005578,GO:0005615,GO:0005783,GO:0006508,GO:0006516,GO:0007275,GO:0008237,GO:0008270,GO:0009986,GO:0010596,GO:0015031,GO:0016192,GO:0030198,GO:0035909,GO:0043231,GO:0045636,GO:0090673,GO:1903671	heart valve morphogenesis|ventricular cardiac muscle tissue development|metalloendopeptidase activity|proteinaceous extracellular matrix|extracellular space|endoplasmic reticulum|proteolysis|glycoprotein catabolic process|multicellular organism development|metallopeptidase activity|zinc ion binding|cell surface|negative regulation of endothelial cell migration|protein transport|vesicle-mediated t…
ADAMTS9-AS2:4	4.18e-15	2.3e-07	6.76e-25	0.167125	1.02e-07	1.57e-20	2.64e-11	1.55e-20	4.83e-17	1.88e-13	4.9e-17	6.64e-21	7.35e-09	2.88e-14	3.96e-09	1.39e-06	7.64e-18	0.316814	5.19e-06	1.87e-10	2.24e-21	1.35e-13	Chr3	64685104	64975536	+	NM_182920.1	0	antisense	genic	intronic	overlapping	ADAMTS9	GeneID:56999,Genbank:NM_001318781.1,HGNC:HGNC:13202,MIM:605421	ADAM metallopeptidase with thrombospondin type 1 motif 9	GO:0003179,GO:0003229,GO:0004222,GO:0005578,GO:0005615,GO:0005783,GO:0006508,GO:0006516,GO:0007275,GO:0008237,GO:0008270,GO:0009986,GO:0010596,GO:0015031,GO:0016192,GO:0030198,GO:0035909,GO:0043231,GO:0045636,GO:0090673,GO:1903671	heart valve morphogenesis|ventricular cardiac muscle tissue development|metalloendopeptidase activity|proteinaceous extracellular matrix|extracellular space|endoplasmic reticulum|proteolysis|glycoprotein catabolic process|multicellular organism development|metallopeptidase activity|zinc ion binding|cell surface|negative regulation of endothelial cell migration|protein transport|vesicle-mediated t…
ADAMTS9-AS2:5	6.34e-30	2.08e-26	1.22e-30	2.47e-28	6.26e-30	9.48e-30	3.69e-14	2.98e-30	3.52e-28	5.12e-29	2.01e-26	1.99e-29	3.96e-41	8.44e-29	5.59e-28	1.19e-28	2.43e-27	1.44e-27	3.58e-29	7.64e-30	5e-05	6.88e-28	Chr3	64685104	64743438	+	NM_182920.1	0	antisense	genic	intronic	overlapping	ADAMTS9	GeneID:56999,Genbank:NM_001318781.1,HGNC:HGNC:13202,MIM:605421	ADAM metallopeptidase with thrombospondin type 1 motif 9	GO:0003179,GO:0003229,GO:0004222,GO:0005578,GO:0005615,GO:0005783,GO:0006508,GO:0006516,GO:0007275,GO:0008237,GO:0008270,GO:0009986,GO:0010596,GO:0015031,GO:0016192,GO:0030198,GO:0035909,GO:0043231,GO:0045636,GO:0090673,GO:1903671	heart valve morphogenesis|ventricular cardiac muscle tissue development|metalloendopeptidase activity|proteinaceous extracellular matrix|extracellular space|endoplasmic reticulum|proteolysis|glycoprotein catabolic process|multicellular organism development|metallopeptidase activity|zinc ion binding|cell surface|negative regulation of endothelial cell migration|protein transport|vesicle-mediated t…
ADAMTS9-AS2:6	3.6e-18	1.84e-11	0.049595	0.0017083	1.09e-20	2.21e-21	3.05e-21	1.74e-14	2.73e-18	8.25e-15	1.87e-13	3.3e-19	3.7e-07	0.0338591	4.51e-08	0.000606253	0.210649	2.84e-09	3.01e-18	2.3e-17	5.3e-21	8.31e-06	Chr3	64685128	65011468	+	NM_182920.1	0	antisense	genic	intronic	overlapping	ADAMTS9	GeneID:56999,Genbank:NM_001318781.1,HGNC:HGNC:13202,MIM:605421	ADAM metallopeptidase with thrombospondin type 1 motif 9	GO:0003179,GO:0003229,GO:0004222,GO:0005578,GO:0005615,GO:0005783,GO:0006508,GO:0006516,GO:0007275,GO:0008237,GO:0008270,GO:0009986,GO:0010596,GO:0015031,GO:0016192,GO:0030198,GO:0035909,GO:0043231,GO:0045636,GO:0090673,GO:1903671	heart valve morphogenesis|ventricular cardiac muscle tissue development|metalloendopeptidase activity|proteinaceous extracellular matrix|extracellular space|endoplasmic reticulum|proteolysis|glycoprotein catabolic process|multicellular organism development|metallopeptidase activity|zinc ion binding|cell surface|negative regulation of endothelial cell migration|protein transport|vesicle-mediated t…
ADAMTS9-AS2:7	1.84e-15	1.65e-11	0.041817	0.000586791	1.06e-20	2.32e-21	2.7e-21	1.84e-14	4.44e-19	1.98e-15	2.02e-13	1.33e-10	4.03e-07	0.0124159	9.17e-08	0.000633189	0.0213871	0.160095	2.87e-18	2.21e-17	1.73e-23	2.75e-06	Chr3	64685128	65011468	+	NM_182920.1	0	antisense	genic	intronic	overlapping	ADAMTS9	GeneID:56999,Genbank:NM_001318781.1,HGNC:HGNC:13202,MIM:605421	ADAM metallopeptidase with thrombospondin type 1 motif 9	GO:0003179,GO:0003229,GO:0004222,GO:0005578,GO:0005615,GO:0005783,GO:0006508,GO:0006516,GO:0007275,GO:0008237,GO:0008270,GO:0009986,GO:0010596,GO:0015031,GO:0016192,GO:0030198,GO:0035909,GO:0043231,GO:0045636,GO:0090673,GO:1903671	heart valve morphogenesis|ventricular cardiac muscle tissue development|metalloendopeptidase activity|proteinaceous extracellular matrix|extracellular space|endoplasmic reticulum|proteolysis|glycoprotein catabolic process|multicellular organism development|metallopeptidase activity|zinc ion binding|cell surface|negative regulation of endothelial cell migration|protein transport|vesicle-mediated t…
ADAMTS9-AS2:8	0.0810871	0.180957	0.197631	0.314615	0.213491	0.0728771	0.118638	0.11157	0.25219	0.268657	0.174034	0.185807	0.181522	0.166161	0.242915	0.150194	0.52617	0.420695	0.0764121	0.100099	0.0576342	0.42931	Chr3	64964197	64978990	+
ADAMTS9-AS2:9	5.58e-29	2.15e-19	1.56e-21	2.58e-24	1.76e-22	8.98e-28	2.34e-25	4.29e-29	7.38e-26	5.89e-23	5.53e-26	3.93e-27	1.79e-17	2.68e-25	1.74e-26	4.61e-22	1.12e-22	7.87e-27	0	0	0	1.12e-20	Chr3	65010182	65013376	+
ADAMTSL4-AS1:1	0.442524	1.28625	0.465861	0.360354	0.200285	0.104186	1.65989	0.52828	2.58921	0.200081	0.429206	0.856738	0.361658	1.23939	0.157442	0.0331129	2.03149	0.525123	0.646053	0.503573	0.29955	4.38e-05	Chr1	150560895	150574552	-	NM_019032.5	0	antisense	genic	exonic	overlapping	ADAMTSL4	GeneID:54507,Genbank:NM_001288608.1,HGNC:HGNC:19706,MIM:610113	ADAMTS like 4	GO:0002020,GO:0002064,GO:0005614,GO:0005615,GO:0005788,GO:0006915,GO:0008233,GO:0030198,GO:0036066,GO:0043065	protease binding|epithelial cell development|interstitial matrix|extracellular space|endoplasmic reticulum lumen|apoptotic process|peptidase activity|extracellular matrix organization|protein O-linked fucosylation|positive regulation of apoptotic process
ADAMTSL4-AS1:2	0.517055	1.79785	0.560271	0.316591	0.284506	0.436934	2.15858	0.868034	0.987176	1.04303	0.80599	0.642517	0.60299	1.17956	1.27232	0.121154	3.48699	1.20501	0.598566	1.70756	0.334735	0.274767	Chr1	150560202	150562115	-	NM_019032.5	0	antisense	genic	exonic	overlapping	ADAMTSL4	GeneID:54507,Genbank:NM_001288608.1,HGNC:HGNC:19706,MIM:610113	ADAMTS like 4	GO:0002020,GO:0002064,GO:0005614,GO:0005615,GO:0005788,GO:0006915,GO:0008233,GO:0030198,GO:0036066,GO:0043065	protease binding|epithelial cell development|interstitial matrix|extracellular space|endoplasmic reticulum lumen|apoptotic process|peptidase activity|extracellular matrix organization|protein O-linked fucosylation|positive regulation of apoptotic process
ADAMTSL4-AS1:3	3.72e-21	3.33e-21	8.68e-24	4.29e-28	0	3.26e-23	9.77e-28	2.14e-29	1.06e-27	5.69e-22	1.11e-07	1.64e-17	1.08e-22	6.64e-25	3.25e-14	3.36e-19	3.77e-10	3.33e-20	4.13e-27	5.96e-13	3.12e-26	7.12e-28	Chr1	150561004	150561493	-	NM_019032.5	67	antisense	intergenic	downstream	convergent	ADAMTSL4	GeneID:54507,Genbank:NM_001288608.1,HGNC:HGNC:19706,MIM:610113	ADAMTS like 4	GO:0002020,GO:0002064,GO:0005614,GO:0005615,GO:0005788,GO:0006915,GO:0008233,GO:0030198,GO:0036066,GO:0043065	protease binding|epithelial cell development|interstitial matrix|extracellular space|endoplasmic reticulum lumen|apoptotic process|peptidase activity|extracellular matrix organization|protein O-linked fucosylation|positive regulation of apoptotic process
ADARB2-AS1:3	0	0	0	0	0	0	0	0	0	0	0	0	0	0	0	0	0	0	0	0	0	0	Chr10	1526763	1535673	+	NM_018702.3	0	antisense	genic	intronic	nested	ADARB2	GeneID:105,Genbank:NM_018702.3,HGNC:HGNC:227,MIM:602065	adenosine deaminase, RNA specific B2 (inactive)	GO:0003723,GO:0003725,GO:0003727,GO:0004000,GO:0005634,GO:0006397,GO:0046872	RNA binding|double-stranded RNA binding|single-stranded RNA binding|adenosine deaminase activity|nucleus|mRNA processing|metal ion binding
ADD3-AS1:10	2.7e-24	0.208835	1.06e-17	6.1e-27	0	0	0	9.81e-35	0	0	2.2e-29	0	0	3.22e-29	0	0	0	0	2.39e-28	0	0	0	Chr10	109946170	110008184	-	NM_019903.4	0	antisense	genic	exonic	overlapping	ADD3	GeneID:120,Genbank:NM_001320591.1,HGNC:HGNC:245,MIM:601568	adducin 3
ADD3-AS1:11	0.0328856	0.115497	0.0473658	4.46e-05	3.23e-08	0.0238756	0	0.236994	0.472429	0.159477	0.390376	0.15679	0.027832	0.476317	0.0313658	0.290647	0.687576	0.132764	0.0909587	0.140109	0.789166	0.0637298	Chr10	109945572	110006040	-	NM_019903.4	0	antisense	genic	exonic	overlapping	ADD3	GeneID:120,Genbank:NM_001320591.1,HGNC:HGNC:245,MIM:601568	adducin 3
ADD3-AS1:12	0.028014	0.0269398	0.0223153	0.11676	0.00435724	0.0322941	0.0435782	0.0213678	0.0520081	0.0302347	0.0259159	0.0211183	0.0401183	0.116193	0.0424506	0.0150987	0.236898	0.104295	0.0981638	0.0113489	0.163995	0.0469426	Chr10	109946119	109957911	-	NM_020383.3	22566	sense	intergenic	upstream	same_strand	XPNPEP1	GeneID:7511,Genbank:NM_001324128.1,HGNC:HGNC:12822,MIM:602443	X-prolyl aminopeptidase 1	GO:0004177,GO:0005737,GO:0005829,GO:0006508,GO:0010815,GO:0030145,GO:0042803,GO:0070006,GO:0070062	aminopeptidase activity|cytoplasm|cytosol|proteolysis|bradykinin catabolic process|manganese ion binding|protein homodimerization activity|metalloaminopeptidase activity|extracellular exosome
ADD3-AS1:13	0	0	0.0426965	0.0635064	0	0	0	1.2e-39	0	0	0.0605437	0	0.0251845	0.022945	0	0.0248162	0.0305273	0.0224843	0.0566176	0.0408706	0.114328	0	Chr10	109940104	109953891	-	NM_020383.3	16551	sense	intergenic	upstream	same_strand	XPNPEP1	GeneID:7511,Genbank:NM_001324128.1,HGNC:HGNC:12822,MIM:602443	X-prolyl aminopeptidase 1	GO:0004177,GO:0005737,GO:0005829,GO:0006508,GO:0010815,GO:0030145,GO:0042803,GO:0070006,GO:0070062	aminopeptidase activity|cytoplasm|cytosol|proteolysis|bradykinin catabolic process|manganese ion binding|protein homodimerization activity|metalloaminopeptidase activity|extracellular exosome
ADD3-AS1:8	2.5e-12	0.0253796	0.010768	0.00683205	0	0.0167326	0	0.0702717	0.0636515	7.11e-07	0.0825663	0.122518	0.00334042	0.0252568	0.00470274	0.0283276	0.0144051	0.112586	0.548537	0.0526365	0.119121	1.16e-05	Chr10	109945559	110008381	-	NM_001320594.1	0	antisense	genic	exonic	overlapping	ADD3	GeneID:120,Genbank:NM_001320591.1,HGNC:HGNC:245,MIM:601568	adducin 3
ADD3-AS1:9	0	0	0	0	0	0	0	0	0	0	0	0	0	0	0	0	0	0	0	0	0	0	Chr10	109997514	110008381	-	NM_001121.3	0	antisense	genic	exonic	overlapping	ADD3	GeneID:120,Genbank:NM_001320591.1,HGNC:HGNC:245,MIM:601568	adducin 3
ADGRA1-AS1:2	0	0	0	0	0	0	0	0	0	0	0	0	0	0	0	0	0	0	0	0	0	0	Chr10	133085244	133086697	-	XM_005252695.1	0	antisense	genic	intronic	nested	ADGRA1	GeneID:84435,Genbank:XM_005252695.1,HGNC:HGNC:13838,MIM:612302	adhesion G protein-coupled receptor A1	GO:0004930,GO:0007165,GO:0007166,GO:0007186,GO:0016021	G-protein coupled receptor activity|signal transduction|cell surface receptor signaling pathway|G-protein coupled receptor signaling pathway|integral component of membrane
ADGRA1-AS1:3	0	0	0	0	0	0	0	0	0	0	0	0	0	0	0	0	0	0	0	0	0	0	Chr10	133085249	133086697	-	XM_005252695.1	0	antisense	genic	intronic	nested	ADGRA1	GeneID:84435,Genbank:XM_005252695.1,HGNC:HGNC:13838,MIM:612302	adhesion G protein-coupled receptor A1	GO:0004930,GO:0007165,GO:0007166,GO:0007186,GO:0016021	G-protein coupled receptor activity|signal transduction|cell surface receptor signaling pathway|G-protein coupled receptor signaling pathway|integral component of membrane
ADGRA1-AS1:4	0	0	0	0	0	0	0	0	0	0	0	0	0	0	0	0	0	0.0126987	0	0	0	0	Chr10	133083073	133086697	-	XM_005252695.1	0	antisense	genic	exonic	nested	ADGRA1	GeneID:84435,Genbank:XM_005252695.1,HGNC:HGNC:13838,MIM:612302	adhesion G protein-coupled receptor A1	GO:0004930,GO:0007165,GO:0007166,GO:0007186,GO:0016021	G-protein coupled receptor activity|signal transduction|cell surface receptor signaling pathway|G-protein coupled receptor signaling pathway|integral component of membrane
ADGRA1-AS1:6	0	0	0	0	0	0	0	0	0	0	0	0	0	0	0	0	0	0.0200334	0	0	0	0	Chr10	133083079	133085344	-	XM_005252695.1	0	antisense	genic	exonic	nested	ADGRA1	GeneID:84435,Genbank:XM_005252695.1,HGNC:HGNC:13838,MIM:612302	adhesion G protein-coupled receptor A1	GO:0004930,GO:0007165,GO:0007166,GO:0007186,GO:0016021	G-protein coupled receptor activity|signal transduction|cell surface receptor signaling pathway|G-protein coupled receptor signaling pathway|integral component of membrane
ADGRA1-AS1:7	0	0	0	0	0	0	0	0	0	0	0	0	0	0	0	0	0	5.8e-07	0	0	0	0	Chr10	133083619	133085184	-	XM_005252695.1	0	antisense	genic	exonic	nested	ADGRA1	GeneID:84435,Genbank:XM_005252695.1,HGNC:HGNC:13838,MIM:612302	adhesion G protein-coupled receptor A1	GO:0004930,GO:0007165,GO:0007166,GO:0007186,GO:0016021	G-protein coupled receptor activity|signal transduction|cell surface receptor signaling pathway|G-protein coupled receptor signaling pathway|integral component of membrane
ADGRA1-AS1:8	0	0	0	0	0	0	0	0	0	0	0	0	0	0	0	0	0	5.55e-07	0	0	0	0	Chr10	133083887	133085184	-	XM_005252695.1	0	antisense	genic	exonic	nested	ADGRA1	GeneID:84435,Genbank:XM_005252695.1,HGNC:HGNC:13838,MIM:612302	adhesion G protein-coupled receptor A1	GO:0004930,GO:0007165,GO:0007166,GO:0007186,GO:0016021	G-protein coupled receptor activity|signal transduction|cell surface receptor signaling pathway|G-protein coupled receptor signaling pathway|integral component of membrane
ADGRD1-AS1:3	4.22e-25	0.128302	0.0933471	0.0602264	6.4e-29	0	0	0.00151831	0	0.017373	1.26e-27	0.0254317	1.67e-26	0.0247711	1.88e-09	0	0	2.23e-24	3.07e-20	0	0.000664763	3.88e-12	Chr12	130990626	130993976	-	NM_001330497.1	0	antisense	genic	exonic	nested	ADGRD1	GeneID:283383,Genbank:NM_001330497.1,HGNC:HGNC:19893,MIM:613639	adhesion G protein-coupled receptor D1	GO:0004930,GO:0005622,GO:0005886,GO:0007166,GO:0007186,GO:0007189,GO:0016021	G-protein coupled receptor activity|intracellular|plasma membrane|cell surface receptor signaling pathway|G-protein coupled receptor signaling pathway|adenylate cyclase-activating G-protein coupled receptor signaling pathway|integral component of membrane
ADGRD1-AS1:4	4.65e-24	3.15e-50	7.86e-26	2.7e-22	1.23e-28	0	0	1.83e-05	0	0.0336246	8.73e-28	0	7.91e-26	0.231385	3.73e-09	0	0	4.3e-24	4.33e-22	0	1.36e-05	2.99e-21	Chr12	130990626	130993976	-	XM_011538205.2	0	antisense	genic	exonic	nested	ADGRD1	GeneID:283383,Genbank:NM_001330497.1,HGNC:HGNC:19893,MIM:613639	adhesion G protein-coupled receptor D1	GO:0004930,GO:0005622,GO:0005886,GO:0007166,GO:0007186,GO:0007189,GO:0016021	G-protein coupled receptor activity|intracellular|plasma membrane|cell surface receptor signaling pathway|G-protein coupled receptor signaling pathway|adenylate cyclase-activating G-protein coupled receptor signaling pathway|integral component of membrane
ADGRD1-AS1:6	0.0208456	0.0159363	0.050315	0.163179	0.0474786	0	0	0.102685	0	0.00833844	0.0831851	0.0131687	0.0304915	0.0192199	0.0307884	0	0	0.0507982	0.136608	0	4.71067	0.597056	Chr12	130990138	130993976	-	XM_011538205.2	0	antisense	genic	exonic	nested	ADGRD1	GeneID:283383,Genbank:NM_001330497.1,HGNC:HGNC:19893,MIM:613639	adhesion G protein-coupled receptor D1	GO:0004930,GO:0005622,GO:0005886,GO:0007166,GO:0007186,GO:0007189,GO:0016021	G-protein coupled receptor activity|intracellular|plasma membrane|cell surface receptor signaling pathway|G-protein coupled receptor signaling pathway|adenylate cyclase-activating G-protein coupled receptor signaling pathway|integral component of membrane
ADGRD1-AS1:7	0.241771	1.22e-50	1.42e-25	1.79e-21	0.156429	0	0	0.00328714	0	0.0116073	0.514356	0	0.271915	0.079122	0.142662	0	0	1.64e-24	0.00200988	0	2.32591	9.83e-12	Chr12	130990161	130993967	-	XM_011538205.2	0	antisense	genic	exonic	nested	ADGRD1	GeneID:283383,Genbank:NM_001330497.1,HGNC:HGNC:19893,MIM:613639	adhesion G protein-coupled receptor D1	GO:0004930,GO:0005622,GO:0005886,GO:0007166,GO:0007186,GO:0007189,GO:0016021	G-protein coupled receptor activity|intracellular|plasma membrane|cell surface receptor signaling pathway|G-protein coupled receptor signaling pathway|adenylate cyclase-activating G-protein coupled receptor signaling pathway|integral component of membrane
ADGRL3-AS1:1	0	0	0	0	0	0	0	0	0	0	0	0	0	0	0	0	0	0	0	0	0	0	Chr4	62071755	62165554	-	NM_001322402.1	0	antisense	genic	exonic	overlapping	ADGRL3	GeneID:23284,Genbank:NM_001322402.1,HGNC:HGNC:20974,MIM:616417	adhesion G protein-coupled receptor L3	GO:0001764,GO:0004930,GO:0005509,GO:0005887,GO:0005911,GO:0007166,GO:0007416,GO:0030246,GO:0030424,GO:0098742	neuron migration|G-protein coupled receptor activity|calcium ion binding|integral component of plasma membrane|cell-cell junction|cell surface receptor signaling pathway|synapse assembly|carbohydrate binding|axon|cell-cell adhesion via plasma-membrane adhesion molecules
ADGRL3-AS1:2	0	0	0	0	0	0	0	0	0	0	0	0	0	0	0	0	0	0	0	0	0	0	Chr4	62072847	62165554	-	XM_017007929.1	0	antisense	genic	exonic	overlapping	ADGRL3	GeneID:23284,Genbank:NM_001322402.1,HGNC:HGNC:20974,MIM:616417	adhesion G protein-coupled receptor L3	GO:0001764,GO:0004930,GO:0005509,GO:0005887,GO:0005911,GO:0007166,GO:0007416,GO:0030246,GO:0030424,GO:0098742	neuron migration|G-protein coupled receptor activity|calcium ion binding|integral component of plasma membrane|cell-cell junction|cell surface receptor signaling pathway|synapse assembly|carbohydrate binding|axon|cell-cell adhesion via plasma-membrane adhesion molecules
ADGRL3-AS1:3	0	0	0	0	0	0	0	0	0	0	0	0	0	0	0	0	0	0	0	0	0	0	Chr4	62071752	62165545	-	XM_017007932.1	0	antisense	genic	exonic	overlapping	ADGRL3	GeneID:23284,Genbank:NM_001322402.1,HGNC:HGNC:20974,MIM:616417	adhesion G protein-coupled receptor L3	GO:0001764,GO:0004930,GO:0005509,GO:0005887,GO:0005911,GO:0007166,GO:0007416,GO:0030246,GO:0030424,GO:0098742	neuron migration|G-protein coupled receptor activity|calcium ion binding|integral component of plasma membrane|cell-cell junction|cell surface receptor signaling pathway|synapse assembly|carbohydrate binding|axon|cell-cell adhesion via plasma-membrane adhesion molecules
ADGRL3-AS1:4	0	0	0	0	0	0	0	0	0	0	0	0	0	0	0	0	0	0	0	0	0	0	Chr4	62071755	62161765	-	XM_011531791.2	0	antisense	genic	exonic	overlapping	ADGRL3	GeneID:23284,Genbank:NM_001322402.1,HGNC:HGNC:20974,MIM:616417	adhesion G protein-coupled receptor L3	GO:0001764,GO:0004930,GO:0005509,GO:0005887,GO:0005911,GO:0007166,GO:0007416,GO:0030246,GO:0030424,GO:0098742	neuron migration|G-protein coupled receptor activity|calcium ion binding|integral component of plasma membrane|cell-cell junction|cell surface receptor signaling pathway|synapse assembly|carbohydrate binding|axon|cell-cell adhesion via plasma-membrane adhesion molecules
ADGRL3-AS1:5	0	0	0	0	0	0	0	0	0	0	0	0	0	0	0	0	0	0	0	0	0	0	Chr4	62117905	62136756	-	NM_001322402.1	39570	antisense	intergenic	downstream	convergent	ADGRL3	GeneID:23284,Genbank:NM_001322402.1,HGNC:HGNC:20974,MIM:616417	adhesion G protein-coupled receptor L3	GO:0001764,GO:0004930,GO:0005509,GO:0005887,GO:0005911,GO:0007166,GO:0007416,GO:0030246,GO:0030424,GO:0098742	neuron migration|G-protein coupled receptor activity|calcium ion binding|integral component of plasma membrane|cell-cell junction|cell surface receptor signaling pathway|synapse assembly|carbohydrate binding|axon|cell-cell adhesion via plasma-membrane adhesion molecules
ADIRF-AS1:3	0.245344	6.26e-29	7.4e-30	0.148747	6.52e-29	0.45633	0	0.259408	0.0953179	0.124702	0.36721	0.651563	0.179889	6.06e-29	0.12944	0.166916	0.70103	0.132192	0.0968404	0	0.354894	0	Chr10	86970237	86970826	-	XM_006717970.4	0	sense	genic	exonic	overlapping	MMRN2	GeneID:79812,Genbank:XM_006717970.4,HGNC:HGNC:19888,MIM:608925	multimerin 2	GO:0001525,GO:0005604,GO:0005615,GO:0030948,GO:0031012,GO:0070062,GO:0090051	angiogenesis|basement membrane|extracellular space|negative regulation of vascular endothelial growth factor receptor signaling pathway|extracellular matrix|extracellular exosome|negative regulation of cell migration involved in sprouting angiogenesis
ADIRF-AS1:5	0.188116	2.19e-23	1.89e-14	3.79e-05	9.17e-27	2.76e-29	3.73e-20	3.46e-26	2.41e-06	0	1.31e-19	1.04e-09	6.03e-19	3.93e-28	1.67e-25	4.31e-11	3.15e-22	1.87e-15	1.95e-15	0.000132821	3.59e-08	2.79e-14	Chr10	86965739	86969401	-	XM_006717970.4	0	sense	genic	exonic	nested	MMRN2	GeneID:79812,Genbank:XM_006717970.4,HGNC:HGNC:19888,MIM:608925	multimerin 2	GO:0001525,GO:0005604,GO:0005615,GO:0030948,GO:0031012,GO:0070062,GO:0090051	angiogenesis|basement membrane|extracellular space|negative regulation of vascular endothelial growth factor receptor signaling pathway|extracellular matrix|extracellular exosome|negative regulation of cell migration involved in sprouting angiogenesis
ADIRF-AS1:6	7.33e-29	2.98e-22	1.4e-25	2.84e-08	1.74e-26	1.87e-45	5.73e-26	5.85e-51	4.68e-26	0	0.0945485	1.25e-11	0	7.35e-28	0.104959	7.61e-24	0.824376	3.69e-22	0.282425	1.67e-06	9.37e-23	3.61e-24	Chr10	86965739	86969178	-	XM_006717970.4	0	sense	genic	exonic	nested	MMRN2	GeneID:79812,Genbank:XM_006717970.4,HGNC:HGNC:19888,MIM:608925	multimerin 2	GO:0001525,GO:0005604,GO:0005615,GO:0030948,GO:0031012,GO:0070062,GO:0090051	angiogenesis|basement membrane|extracellular space|negative regulation of vascular endothelial growth factor receptor signaling pathway|extracellular matrix|extracellular exosome|negative regulation of cell migration involved in sprouting angiogenesis
ADIRF-AS1:7	0.0198271	0.331589	0.22336	0.249445	0.0773639	0.188046	0.287312	0.167401	0.535016	0.10817	0.216946	0.123869	0.00124259	0.238162	0.18995	0.275145	0.736216	0.580958	0.291239	0.176776	0.191033	0.372314	Chr10	86965345	86967549	-	XM_006717970.4	0	sense	genic	intronic	nested	MMRN2	GeneID:79812,Genbank:XM_006717970.4,HGNC:HGNC:19888,MIM:608925	multimerin 2	GO:0001525,GO:0005604,GO:0005615,GO:0030948,GO:0031012,GO:0070062,GO:0090051	angiogenesis|basement membrane|extracellular space|negative regulation of vascular endothelial growth factor receptor signaling pathway|extracellular matrix|extracellular exosome|negative regulation of cell migration involved in sprouting angiogenesis
ADNP-AS1:1	4.7e-14	5.75e-27	4.24e-05	1.81e-11	0	5.01e-15	4.66e-23	4.23e-26	6.44e-10	2.49e-27	7.86e-25	4.99e-27	1.11e-29	1.17e-25	2.46e-28	0.00152082	1.2e-16	9.28e-07	3.1e-23	1.55e-23	2.36e-25	8.24e-16	Chr20	50930984	50944779	+	NM_181442.3	0	antisense	genic	exonic	overlapping	ADNP	GeneID:23394,Genbank:NM_181442.3,HGNC:HGNC:15766,MIM:611386	activity dependent neuroprotector homeobox	GO:0003677,GO:0003682,GO:0005507,GO:0005615,GO:0005634,GO:0005737,GO:0006351,GO:0006355,GO:0007614,GO:0009743,GO:0010035,GO:0010629,GO:0010835,GO:0030424,GO:0030425,GO:0030828,GO:0031668,GO:0032091,GO:0032147,GO:0033484,GO:0042277,GO:0043025,GO:0043524,GO:0044849,GO:0045773,GO:0048487,GO:0050731,GO:0050805,GO:0051965	DNA binding|chromatin binding|copper ion binding|extracellular space|nucleus|cytoplasm|transcription, DNA-templated|regulation of transcription, DNA-templated|short-term memory|response to carbohydrate|response to inorganic substance|negative regulation of gene expression|regulation of protein ADP-ribosylation|axon|dendrite|positive regulation of cGMP biosynthetic process|cellular response to ext…
ADNP-AS1:10	0.020448	2.01e-20	0	6.15e-49	0.0146951	3.27e-24	0.0910611	0.0501329	4.09e-05	0.00185712	2.36e-23	2.26e-32	9.3e-05	4.89e-15	0.0259641	0.0321539	0.144398	1.72e-17	0.0419007	3.66e-09	5.44e-08	5.76e-12	Chr20	50931009	50934938	+	NM_001317036.1	0	antisense	genic	exonic	overlapping	DPM1	GeneID:8813,Genbank:NM_001317036.1,HGNC:HGNC:3005,MIM:603503	dolichyl-phosphate mannosyltransferase subunit 1, catalytic	GO:0004169,GO:0004582,GO:0005634,GO:0005783,GO:0005789,GO:0006506,GO:0016020,GO:0018279,GO:0019348,GO:0033185,GO:0035268,GO:0035269	dolichyl-phosphate-mannose-protein mannosyltransferase activity|dolichyl-phosphate beta-D-mannosyltransferase activity|nucleus|endoplasmic reticulum|endoplasmic reticulum membrane|GPI anchor biosynthetic process|membrane|protein N-linked glycosylation via asparagine|dolichol metabolic process|dolichol-phosphate-mannose synthase complex|protein mannosylation|protein O-linked mannosylation	path:hsa00510	N-Glycan biosynthesis
ADNP-AS1:11	0.0205133	2.01e-20	0	2.42e-38	0.0147009	4.25e-25	0.090894	0.0495666	3.99e-05	0.00184081	2.63e-23	2.26e-32	9.39e-05	0.230106	0.0259996	0	0.142913	1.71e-17	0.0702584	0.000464189	5.35e-08	5.73e-12	Chr20	50931009	50934938	+	NM_003859.2	0	antisense	genic	exonic	overlapping	DPM1	GeneID:8813,Genbank:NM_001317036.1,HGNC:HGNC:3005,MIM:603503	dolichyl-phosphate mannosyltransferase subunit 1, catalytic	GO:0004169,GO:0004582,GO:0005634,GO:0005783,GO:0005789,GO:0006506,GO:0016020,GO:0018279,GO:0019348,GO:0033185,GO:0035268,GO:0035269	dolichyl-phosphate-mannose-protein mannosyltransferase activity|dolichyl-phosphate beta-D-mannosyltransferase activity|nucleus|endoplasmic reticulum|endoplasmic reticulum membrane|GPI anchor biosynthetic process|membrane|protein N-linked glycosylation via asparagine|dolichol metabolic process|dolichol-phosphate-mannose synthase complex|protein mannosylation|protein O-linked mannosylation	path:hsa00510	N-Glycan biosynthesis
ADNP-AS1:13	4.97e-06	2.06e-16	0.000343604	0.0675831	0.00898545	8.89e-07	3.51e-21	9.45e-21	0.232602	0.230046	0.159527	0.00832079	8.01e-26	7.52e-15	0.000378755	0.0583388	0.00377694	0.0308696	2.96e-15	8.09e-05	3.71e-06	0.565597	Chr20	50931009	50945134	+	NM_001347511.1	0	antisense	genic	exonic	overlapping	ADNP	GeneID:23394,Genbank:NM_181442.3,HGNC:HGNC:15766,MIM:611386	activity dependent neuroprotector homeobox	GO:0003677,GO:0003682,GO:0005507,GO:0005615,GO:0005634,GO:0005737,GO:0006351,GO:0006355,GO:0007614,GO:0009743,GO:0010035,GO:0010629,GO:0010835,GO:0030424,GO:0030425,GO:0030828,GO:0031668,GO:0032091,GO:0032147,GO:0033484,GO:0042277,GO:0043025,GO:0043524,GO:0044849,GO:0045773,GO:0048487,GO:0050731,GO:0050805,GO:0051965	DNA binding|chromatin binding|copper ion binding|extracellular space|nucleus|cytoplasm|transcription, DNA-templated|regulation of transcription, DNA-templated|short-term memory|response to carbohydrate|response to inorganic substance|negative regulation of gene expression|regulation of protein ADP-ribosylation|axon|dendrite|positive regulation of cGMP biosynthetic process|cellular response to ext…
ADNP-AS1:14	0	1.27e-60	2.96e-59	0	0	0	0	3.59e-30	0	6.04e-42	0	7.7e-30	0	8.89e-28	2.59e-27	0	5.84e-27	1.71e-11	5.51e-44	1.71e-98	3.02e-26	1.1e-36	Chr20	50931009	50951278	+	NM_015339.4	0	antisense	genic	exonic	overlapping	ADNP	GeneID:23394,Genbank:NM_181442.3,HGNC:HGNC:15766,MIM:611386	activity dependent neuroprotector homeobox	GO:0003677,GO:0003682,GO:0005507,GO:0005615,GO:0005634,GO:0005737,GO:0006351,GO:0006355,GO:0007614,GO:0009743,GO:0010035,GO:0010629,GO:0010835,GO:0030424,GO:0030425,GO:0030828,GO:0031668,GO:0032091,GO:0032147,GO:0033484,GO:0042277,GO:0043025,GO:0043524,GO:0044849,GO:0045773,GO:0048487,GO:0050731,GO:0050805,GO:0051965	DNA binding|chromatin binding|copper ion binding|extracellular space|nucleus|cytoplasm|transcription, DNA-templated|regulation of transcription, DNA-templated|short-term memory|response to carbohydrate|response to inorganic substance|negative regulation of gene expression|regulation of protein ADP-ribosylation|axon|dendrite|positive regulation of cGMP biosynthetic process|cellular response to ext…
ADNP-AS1:2	3.56e-06	1.14e-16	0.000257683	0.0320165	0.00767213	7.54e-07	3.15e-21	7.58e-21	0.0955923	0.525831	0.0538872	0.00636167	7.33e-26	6.03e-15	0.000342984	0.0479203	0.00311061	0.026177	2.4e-15	6.8e-05	2.54e-06	0.429248	Chr20	50930984	50945134	+	NM_001347511.1	0	antisense	genic	exonic	overlapping	ADNP	GeneID:23394,Genbank:NM_181442.3,HGNC:HGNC:15766,MIM:611386	activity dependent neuroprotector homeobox	GO:0003677,GO:0003682,GO:0005507,GO:0005615,GO:0005634,GO:0005737,GO:0006351,GO:0006355,GO:0007614,GO:0009743,GO:0010035,GO:0010629,GO:0010835,GO:0030424,GO:0030425,GO:0030828,GO:0031668,GO:0032091,GO:0032147,GO:0033484,GO:0042277,GO:0043025,GO:0043524,GO:0044849,GO:0045773,GO:0048487,GO:0050731,GO:0050805,GO:0051965	DNA binding|chromatin binding|copper ion binding|extracellular space|nucleus|cytoplasm|transcription, DNA-templated|regulation of transcription, DNA-templated|short-term memory|response to carbohydrate|response to inorganic substance|negative regulation of gene expression|regulation of protein ADP-ribosylation|axon|dendrite|positive regulation of cGMP biosynthetic process|cellular response to ext…
ADNP-AS1:3	3.59e-06	1.13e-16	0.000254241	0.0286325	0.00788531	7.39e-07	3.11e-21	7.09e-21	0.0920267	0.00164996	0.0523967	0.00640571	7.6e-26	6.22e-15	0.246668	0.0501118	0.00303794	0.0255963	2.44e-15	6.82e-05	2.45e-06	0.415315	Chr20	50930984	50945134	+	NM_015339.4	0	antisense	genic	exonic	overlapping	ADNP	GeneID:23394,Genbank:NM_181442.3,HGNC:HGNC:15766,MIM:611386	activity dependent neuroprotector homeobox	GO:0003677,GO:0003682,GO:0005507,GO:0005615,GO:0005634,GO:0005737,GO:0006351,GO:0006355,GO:0007614,GO:0009743,GO:0010035,GO:0010629,GO:0010835,GO:0030424,GO:0030425,GO:0030828,GO:0031668,GO:0032091,GO:0032147,GO:0033484,GO:0042277,GO:0043025,GO:0043524,GO:0044849,GO:0045773,GO:0048487,GO:0050731,GO:0050805,GO:0051965	DNA binding|chromatin binding|copper ion binding|extracellular space|nucleus|cytoplasm|transcription, DNA-templated|regulation of transcription, DNA-templated|short-term memory|response to carbohydrate|response to inorganic substance|negative regulation of gene expression|regulation of protein ADP-ribosylation|axon|dendrite|positive regulation of cGMP biosynthetic process|cellular response to ext…
ADNP-AS1:4	0.746794	1.35279	1.40899	1.18443	0.333333	0.504467	0.292434	1.3984	0.765868	0.489002	1.52239	0.611779	0.533726	1.24272	0.39999	0.378349	1.45177	0.76691	1.52059	0.221027	0.856326	0.104746	Chr20	50930984	50945134	+	NM_181442.3	0	antisense	genic	exonic	overlapping	ADNP	GeneID:23394,Genbank:NM_181442.3,HGNC:HGNC:15766,MIM:611386	activity dependent neuroprotector homeobox	GO:0003677,GO:0003682,GO:0005507,GO:0005615,GO:0005634,GO:0005737,GO:0006351,GO:0006355,GO:0007614,GO:0009743,GO:0010035,GO:0010629,GO:0010835,GO:0030424,GO:0030425,GO:0030828,GO:0031668,GO:0032091,GO:0032147,GO:0033484,GO:0042277,GO:0043025,GO:0043524,GO:0044849,GO:0045773,GO:0048487,GO:0050731,GO:0050805,GO:0051965	DNA binding|chromatin binding|copper ion binding|extracellular space|nucleus|cytoplasm|transcription, DNA-templated|regulation of transcription, DNA-templated|short-term memory|response to carbohydrate|response to inorganic substance|negative regulation of gene expression|regulation of protein ADP-ribosylation|axon|dendrite|positive regulation of cGMP biosynthetic process|cellular response to ext…
ADNP-AS1:5	1.16e-13	1.43e-26	5.08e-23	1.19e-11	0	9.04e-26	4.83e-25	5.91e-26	3.4e-26	6.63e-54	4.85e-25	1.86e-28	1.25e-29	1.9e-25	4.39e-25	0.00246626	1.75e-16	3.46e-07	8.44e-24	2.8e-27	3.92e-25	9.63e-27	Chr20	50931028	50944717	+	NM_001282531.2	0	antisense	genic	exonic	overlapping	ADNP	GeneID:23394,Genbank:NM_181442.3,HGNC:HGNC:15766,MIM:611386	activity dependent neuroprotector homeobox	GO:0003677,GO:0003682,GO:0005507,GO:0005615,GO:0005634,GO:0005737,GO:0006351,GO:0006355,GO:0007614,GO:0009743,GO:0010035,GO:0010629,GO:0010835,GO:0030424,GO:0030425,GO:0030828,GO:0031668,GO:0032091,GO:0032147,GO:0033484,GO:0042277,GO:0043025,GO:0043524,GO:0044849,GO:0045773,GO:0048487,GO:0050731,GO:0050805,GO:0051965	DNA binding|chromatin binding|copper ion binding|extracellular space|nucleus|cytoplasm|transcription, DNA-templated|regulation of transcription, DNA-templated|short-term memory|response to carbohydrate|response to inorganic substance|negative regulation of gene expression|regulation of protein ADP-ribosylation|axon|dendrite|positive regulation of cGMP biosynthetic process|cellular response to ext…
ADNP-AS1:7	0.00892176	1.46e-10	0.0998144	0.0104741	0.00625776	0.0109451	0.0365932	0.00516728	0.0654904	0.0788892	1e-23	9.24e-33	3.96e-05	8.49e-10	0.00469781	0	0.00164224	0.0688662	0.00200913	7.76e-21	0.0635898	0.0323534	Chr20	50929642	50934938	+	NM_003859.2	0	antisense	genic	exonic	overlapping	DPM1	GeneID:8813,Genbank:NM_001317036.1,HGNC:HGNC:3005,MIM:603503	dolichyl-phosphate mannosyltransferase subunit 1, catalytic	GO:0004169,GO:0004582,GO:0005634,GO:0005783,GO:0005789,GO:0006506,GO:0016020,GO:0018279,GO:0019348,GO:0033185,GO:0035268,GO:0035269	dolichyl-phosphate-mannose-protein mannosyltransferase activity|dolichyl-phosphate beta-D-mannosyltransferase activity|nucleus|endoplasmic reticulum|endoplasmic reticulum membrane|GPI anchor biosynthetic process|membrane|protein N-linked glycosylation via asparagine|dolichol metabolic process|dolichol-phosphate-mannose synthase complex|protein mannosylation|protein O-linked mannosylation	path:hsa00510	N-Glycan biosynthesis
ADNP-AS1:8	0.00892457	0.0470333	1.78e-14	0.010469	0.00212037	4.72e-11	0.0366051	0.00517221	0.0666856	0.0789612	5.19e-05	9.24e-33	3.97e-05	4.1e-17	0.00468713	0.0104525	0.00163228	0.0702317	0.00201126	2.78e-13	0.0639624	0.0252193	Chr20	50929642	50934938	+	NM_003859.2	0	antisense	genic	exonic	overlapping	DPM1	GeneID:8813,Genbank:NM_001317036.1,HGNC:HGNC:3005,MIM:603503	dolichyl-phosphate mannosyltransferase subunit 1, catalytic	GO:0004169,GO:0004582,GO:0005634,GO:0005783,GO:0005789,GO:0006506,GO:0016020,GO:0018279,GO:0019348,GO:0033185,GO:0035268,GO:0035269	dolichyl-phosphate-mannose-protein mannosyltransferase activity|dolichyl-phosphate beta-D-mannosyltransferase activity|nucleus|endoplasmic reticulum|endoplasmic reticulum membrane|GPI anchor biosynthetic process|membrane|protein N-linked glycosylation via asparagine|dolichol metabolic process|dolichol-phosphate-mannose synthase complex|protein mannosylation|protein O-linked mannosylation	path:hsa00510	N-Glycan biosynthesis
ADNP-AS1:9	0.0201039	3.02e-18	0	0	0.00485128	7.39e-35	0.0895	0.047843	3.73e-05	0.00184127	0.000249572	2.2e-32	9.25e-05	3.99e-16	0.0247058	4.57e-09	0.130596	1.61e-17	0.0407391	3.02e-16	5.8e-08	5.54e-12	Chr20	50930392	50934938	+	NM_001317034.1	0	antisense	genic	exonic	overlapping	DPM1	GeneID:8813,Genbank:NM_001317036.1,HGNC:HGNC:3005,MIM:603503	dolichyl-phosphate mannosyltransferase subunit 1, catalytic	GO:0004169,GO:0004582,GO:0005634,GO:0005783,GO:0005789,GO:0006506,GO:0016020,GO:0018279,GO:0019348,GO:0033185,GO:0035268,GO:0035269	dolichyl-phosphate-mannose-protein mannosyltransferase activity|dolichyl-phosphate beta-D-mannosyltransferase activity|nucleus|endoplasmic reticulum|endoplasmic reticulum membrane|GPI anchor biosynthetic process|membrane|protein N-linked glycosylation via asparagine|dolichol metabolic process|dolichol-phosphate-mannose synthase complex|protein mannosylation|protein O-linked mannosylation	path:hsa00510	N-Glycan biosynthesis
ADORA2A-AS1:1	0	0	4.46e-30	9.2e-28	0	0	0	0	1.68e-24	1.96e-22	0	6.98e-64	0	0.0473958	1.67e-35	0	0	0.000357776	0.0122224	6.87e-06	0.115403	8.32e-28	Chr22	24438276	24495074	-	NM_001278498.1	0	antisense	genic	exonic	overlapping	ADORA2A	GeneID:135,Genbank:NM_001278500.1,HGNC:HGNC:263,MIM:102776	adenosine A2a receptor	GO:0001609,GO:0001963,GO:0001975,GO:0005882,GO:0005886,GO:0005887,GO:0006171,GO:0006355,GO:0006469,GO:0006909,GO:0006915,GO:0006954,GO:0006968,GO:0007186,GO:0007188,GO:0007189,GO:0007205,GO:0007267,GO:0007271,GO:0007417,GO:0007596,GO:0007600,GO:0007626,GO:0008015,GO:0008285,GO:0012505,GO:0014049,GO:0014057,GO:0014061,GO:0014069,GO:0016020,GO:0019899,GO:0030425,GO:0030673,GO:0031000,GO:0031802,GO:…	G-protein coupled adenosine receptor activity|synaptic transmission, dopaminergic|response to amphetamine|intermediate filament|plasma membrane|integral component of plasma membrane|cAMP biosynthetic process|regulation of transcription, DNA-templated|negative regulation of protein kinase activity|phagocytosis|apoptotic process|inflammatory response|cellular defense response|G-protein coupled rece…	path:hsa04015,path:hsa04020,path:hsa04024,path:hsa04080,path:hsa04270,path:hsa05012,path:hsa05034	Rap1 signaling pathway|Calcium signaling pathway|cAMP signaling pathway|Neuroactive ligand-receptor interaction|Vascular smooth muscle contraction|Parkinson disease|Alcoholism
ADORA2A-AS1:10	0	0	4.5e-30	9.26e-28	0	0	0	0	1.73e-24	1.98e-22	0	0	0	0.00312615	0	0	0	0.000362323	0.0127131	6.93e-06	0.030041	8.37e-28	Chr22	24438276	24495018	-	NM_001278500.1	0	antisense	genic	exonic	overlapping	ADORA2A	GeneID:135,Genbank:NM_001278500.1,HGNC:HGNC:263,MIM:102776	adenosine A2a receptor	GO:0001609,GO:0001963,GO:0001975,GO:0005882,GO:0005886,GO:0005887,GO:0006171,GO:0006355,GO:0006469,GO:0006909,GO:0006915,GO:0006954,GO:0006968,GO:0007186,GO:0007188,GO:0007189,GO:0007205,GO:0007267,GO:0007271,GO:0007417,GO:0007596,GO:0007600,GO:0007626,GO:0008015,GO:0008285,GO:0012505,GO:0014049,GO:0014057,GO:0014061,GO:0014069,GO:0016020,GO:0019899,GO:0030425,GO:0030673,GO:0031000,GO:0031802,GO:…	G-protein coupled adenosine receptor activity|synaptic transmission, dopaminergic|response to amphetamine|intermediate filament|plasma membrane|integral component of plasma membrane|cAMP biosynthetic process|regulation of transcription, DNA-templated|negative regulation of protein kinase activity|phagocytosis|apoptotic process|inflammatory response|cellular defense response|G-protein coupled rece…	path:hsa04015,path:hsa04020,path:hsa04024,path:hsa04080,path:hsa04270,path:hsa05012,path:hsa05034	Rap1 signaling pathway|Calcium signaling pathway|cAMP signaling pathway|Neuroactive ligand-receptor interaction|Vascular smooth muscle contraction|Parkinson disease|Alcoholism
ADORA2A-AS1:12	0	0	0.0292992	0.0148049	0.00267899	0	0	0	0.000241434	0.0166772	0	0	0.00203853	8.54e-27	0.00264375	0	0	0.0206647	0.0355286	2.55e-06	0.208688	6.52e-05	Chr22	24433707	24495018	-	NM_001278498.1	0	antisense	genic	exonic	overlapping	ADORA2A	GeneID:135,Genbank:NM_001278500.1,HGNC:HGNC:263,MIM:102776	adenosine A2a receptor	GO:0001609,GO:0001963,GO:0001975,GO:0005882,GO:0005886,GO:0005887,GO:0006171,GO:0006355,GO:0006469,GO:0006909,GO:0006915,GO:0006954,GO:0006968,GO:0007186,GO:0007188,GO:0007189,GO:0007205,GO:0007267,GO:0007271,GO:0007417,GO:0007596,GO:0007600,GO:0007626,GO:0008015,GO:0008285,GO:0012505,GO:0014049,GO:0014057,GO:0014061,GO:0014069,GO:0016020,GO:0019899,GO:0030425,GO:0030673,GO:0031000,GO:0031802,GO:…	G-protein coupled adenosine receptor activity|synaptic transmission, dopaminergic|response to amphetamine|intermediate filament|plasma membrane|integral component of plasma membrane|cAMP biosynthetic process|regulation of transcription, DNA-templated|negative regulation of protein kinase activity|phagocytosis|apoptotic process|inflammatory response|cellular defense response|G-protein coupled rece…	path:hsa04015,path:hsa04020,path:hsa04024,path:hsa04080,path:hsa04270,path:hsa05012,path:hsa05034	Rap1 signaling pathway|Calcium signaling pathway|cAMP signaling pathway|Neuroactive ligand-receptor interaction|Vascular smooth muscle contraction|Parkinson disease|Alcoholism
ADORA2A-AS1:13	0	0	0.0089298	0.012054	0.00252411	0	0	0	0.0431078	0.0127101	0	0	0	8.05e-27	0.00250823	0	0	0.00905655	0.946756	2.37e-06	0.575553	0.0264849	Chr22	24433707	24495018	-	NM_001278498.1	0	antisense	genic	exonic	overlapping	ADORA2A	GeneID:135,Genbank:NM_001278500.1,HGNC:HGNC:263,MIM:102776	adenosine A2a receptor	GO:0001609,GO:0001963,GO:0001975,GO:0005882,GO:0005886,GO:0005887,GO:0006171,GO:0006355,GO:0006469,GO:0006909,GO:0006915,GO:0006954,GO:0006968,GO:0007186,GO:0007188,GO:0007189,GO:0007205,GO:0007267,GO:0007271,GO:0007417,GO:0007596,GO:0007600,GO:0007626,GO:0008015,GO:0008285,GO:0012505,GO:0014049,GO:0014057,GO:0014061,GO:0014069,GO:0016020,GO:0019899,GO:0030425,GO:0030673,GO:0031000,GO:0031802,GO:…	G-protein coupled adenosine receptor activity|synaptic transmission, dopaminergic|response to amphetamine|intermediate filament|plasma membrane|integral component of plasma membrane|cAMP biosynthetic process|regulation of transcription, DNA-templated|negative regulation of protein kinase activity|phagocytosis|apoptotic process|inflammatory response|cellular defense response|G-protein coupled rece…	path:hsa04015,path:hsa04020,path:hsa04024,path:hsa04080,path:hsa04270,path:hsa05012,path:hsa05034	Rap1 signaling pathway|Calcium signaling pathway|cAMP signaling pathway|Neuroactive ligand-receptor interaction|Vascular smooth muscle contraction|Parkinson disease|Alcoholism
ADORA2A-AS1:14	0	0	0	0	0	0	0	0	3.51e-27	0	0	0	0	0	0	0	0	7.43e-26	0.0528215	0	0.0503375	4.36e-27	Chr22	24460497	24495018	-	XM_017028827.2	42	antisense	intergenic	upstream	divergent	UPB1	GeneID:51733,Genbank:XM_011530222.2,HGNC:HGNC:16297,MIM:606673	beta-ureidopropionase 1	GO:0003837,GO:0005829,GO:0019483,GO:0046135,GO:0046872,GO:0070062	beta-ureidopropionase activity|cytosol|beta-alanine biosynthetic process|pyrimidine nucleoside catabolic process|metal ion binding|extracellular exosome	path:hsa00240,path:hsa00410,path:hsa00770,path:hsa00983	Pyrimidine metabolism|beta-Alanine metabolism|Pantothenate and CoA biosynthesis|Drug metabolism - other enzymes
ADORA2A-AS1:16	0	0.407602	0	0	0	0	0.929173	0	0	0	0	0	0	0	0	0	0	0.259337	0.222749	0	0.123566	0	Chr22	24425531	24427531	-	NM_001278500.1	0	antisense	genic	intronic	nested	ADORA2A	GeneID:135,Genbank:NM_001278500.1,HGNC:HGNC:263,MIM:102776	adenosine A2a receptor	GO:0001609,GO:0001963,GO:0001975,GO:0005882,GO:0005886,GO:0005887,GO:0006171,GO:0006355,GO:0006469,GO:0006909,GO:0006915,GO:0006954,GO:0006968,GO:0007186,GO:0007188,GO:0007189,GO:0007205,GO:0007267,GO:0007271,GO:0007417,GO:0007596,GO:0007600,GO:0007626,GO:0008015,GO:0008285,GO:0012505,GO:0014049,GO:0014057,GO:0014061,GO:0014069,GO:0016020,GO:0019899,GO:0030425,GO:0030673,GO:0031000,GO:0031802,GO:…	G-protein coupled adenosine receptor activity|synaptic transmission, dopaminergic|response to amphetamine|intermediate filament|plasma membrane|integral component of plasma membrane|cAMP biosynthetic process|regulation of transcription, DNA-templated|negative regulation of protein kinase activity|phagocytosis|apoptotic process|inflammatory response|cellular defense response|G-protein coupled rece…	path:hsa04015,path:hsa04020,path:hsa04024,path:hsa04080,path:hsa04270,path:hsa05012,path:hsa05034	Rap1 signaling pathway|Calcium signaling pathway|cAMP signaling pathway|Neuroactive ligand-receptor interaction|Vascular smooth muscle contraction|Parkinson disease|Alcoholism
ADORA2A-AS1:18	0	0	4.47e-30	9.2e-28	0	0	0	0	1.68e-24	1.97e-22	0	0	0	0.0474095	0	0	0	0.000358369	0.0123802	6.88e-06	0.14317	8.32e-28	Chr22	24438277	24495074	-	NM_001278499.1	0	antisense	genic	exonic	overlapping	ADORA2A	GeneID:135,Genbank:NM_001278500.1,HGNC:HGNC:263,MIM:102776	adenosine A2a receptor	GO:0001609,GO:0001963,GO:0001975,GO:0005882,GO:0005886,GO:0005887,GO:0006171,GO:0006355,GO:0006469,GO:0006909,GO:0006915,GO:0006954,GO:0006968,GO:0007186,GO:0007188,GO:0007189,GO:0007205,GO:0007267,GO:0007271,GO:0007417,GO:0007596,GO:0007600,GO:0007626,GO:0008015,GO:0008285,GO:0012505,GO:0014049,GO:0014057,GO:0014061,GO:0014069,GO:0016020,GO:0019899,GO:0030425,GO:0030673,GO:0031000,GO:0031802,GO:…	G-protein coupled adenosine receptor activity|synaptic transmission, dopaminergic|response to amphetamine|intermediate filament|plasma membrane|integral component of plasma membrane|cAMP biosynthetic process|regulation of transcription, DNA-templated|negative regulation of protein kinase activity|phagocytosis|apoptotic process|inflammatory response|cellular defense response|G-protein coupled rece…	path:hsa04015,path:hsa04020,path:hsa04024,path:hsa04080,path:hsa04270,path:hsa05012,path:hsa05034	Rap1 signaling pathway|Calcium signaling pathway|cAMP signaling pathway|Neuroactive ligand-receptor interaction|Vascular smooth muscle contraction|Parkinson disease|Alcoholism
ADORA2A-AS1:19	0	0	1.13e-05	0.00549874	0.00378709	0	0	0	6.85e-28	2.37e-05	0	0	0.00421275	0	0	0	0	0.0496287	0.939664	0	0.778759	0	Chr22	24429206	24495074	-	NM_001278498.1	0	antisense	genic	exonic	containing	ADORA2A	GeneID:135,Genbank:NM_001278500.1,HGNC:HGNC:263,MIM:102776	adenosine A2a receptor	GO:0001609,GO:0001963,GO:0001975,GO:0005882,GO:0005886,GO:0005887,GO:0006171,GO:0006355,GO:0006469,GO:0006909,GO:0006915,GO:0006954,GO:0006968,GO:0007186,GO:0007188,GO:0007189,GO:0007205,GO:0007267,GO:0007271,GO:0007417,GO:0007596,GO:0007600,GO:0007626,GO:0008015,GO:0008285,GO:0012505,GO:0014049,GO:0014057,GO:0014061,GO:0014069,GO:0016020,GO:0019899,GO:0030425,GO:0030673,GO:0031000,GO:0031802,GO:…	G-protein coupled adenosine receptor activity|synaptic transmission, dopaminergic|response to amphetamine|intermediate filament|plasma membrane|integral component of plasma membrane|cAMP biosynthetic process|regulation of transcription, DNA-templated|negative regulation of protein kinase activity|phagocytosis|apoptotic process|inflammatory response|cellular defense response|G-protein coupled rece…	path:hsa04015,path:hsa04020,path:hsa04024,path:hsa04080,path:hsa04270,path:hsa05012,path:hsa05034	Rap1 signaling pathway|Calcium signaling pathway|cAMP signaling pathway|Neuroactive ligand-receptor interaction|Vascular smooth muscle contraction|Parkinson disease|Alcoholism
ADORA2A-AS1:3	0	0	4.9e-30	9.93e-28	0	0	0	0	2.26e-24	2.17e-22	0	0	0	0.00366008	0	0	0	1.01e-07	0.0387285	7.57e-06	0.000655573	8.95e-28	Chr22	24438277	24494815	-	NM_001278497.1	0	antisense	genic	exonic	overlapping	ADORA2A	GeneID:135,Genbank:NM_001278500.1,HGNC:HGNC:263,MIM:102776	adenosine A2a receptor	GO:0001609,GO:0001963,GO:0001975,GO:0005882,GO:0005886,GO:0005887,GO:0006171,GO:0006355,GO:0006469,GO:0006909,GO:0006915,GO:0006954,GO:0006968,GO:0007186,GO:0007188,GO:0007189,GO:0007205,GO:0007267,GO:0007271,GO:0007417,GO:0007596,GO:0007600,GO:0007626,GO:0008015,GO:0008285,GO:0012505,GO:0014049,GO:0014057,GO:0014061,GO:0014069,GO:0016020,GO:0019899,GO:0030425,GO:0030673,GO:0031000,GO:0031802,GO:…	G-protein coupled adenosine receptor activity|synaptic transmission, dopaminergic|response to amphetamine|intermediate filament|plasma membrane|integral component of plasma membrane|cAMP biosynthetic process|regulation of transcription, DNA-templated|negative regulation of protein kinase activity|phagocytosis|apoptotic process|inflammatory response|cellular defense response|G-protein coupled rece…	path:hsa04015,path:hsa04020,path:hsa04024,path:hsa04080,path:hsa04270,path:hsa05012,path:hsa05034	Rap1 signaling pathway|Calcium signaling pathway|cAMP signaling pathway|Neuroactive ligand-receptor interaction|Vascular smooth muscle contraction|Parkinson disease|Alcoholism
ADORA2A-AS1:6	0	0	0	0	0	0	0	0	5.46e-27	0	0	0	0	0	0	0	0	0	7.49e-05	0	4.37e-25	6.03e-27	Chr22	24460497	24494795	-	XM_011530224.2	265	antisense	intergenic	upstream	divergent	UPB1	GeneID:51733,Genbank:XM_011530222.2,HGNC:HGNC:16297,MIM:606673	beta-ureidopropionase 1	GO:0003837,GO:0005829,GO:0019483,GO:0046135,GO:0046872,GO:0070062	beta-ureidopropionase activity|cytosol|beta-alanine biosynthetic process|pyrimidine nucleoside catabolic process|metal ion binding|extracellular exosome	path:hsa00240,path:hsa00410,path:hsa00770,path:hsa00983	Pyrimidine metabolism|beta-Alanine metabolism|Pantothenate and CoA biosynthesis|Drug metabolism - other enzymes
ADORA2A-AS1:7	0	0	2.85e-24	0	0.0127643	0	0	0	0	0	0	0	0	0	0	0	0	1.03e-24	7.16e-14	0	1.01e-08	0	Chr22	24429210	24430376	-	NM_001278500.1	0	antisense	genic	intronic	nested	ADORA2A	GeneID:135,Genbank:NM_001278500.1,HGNC:HGNC:263,MIM:102776	adenosine A2a receptor	GO:0001609,GO:0001963,GO:0001975,GO:0005882,GO:0005886,GO:0005887,GO:0006171,GO:0006355,GO:0006469,GO:0006909,GO:0006915,GO:0006954,GO:0006968,GO:0007186,GO:0007188,GO:0007189,GO:0007205,GO:0007267,GO:0007271,GO:0007417,GO:0007596,GO:0007600,GO:0007626,GO:0008015,GO:0008285,GO:0012505,GO:0014049,GO:0014057,GO:0014061,GO:0014069,GO:0016020,GO:0019899,GO:0030425,GO:0030673,GO:0031000,GO:0031802,GO:…	G-protein coupled adenosine receptor activity|synaptic transmission, dopaminergic|response to amphetamine|intermediate filament|plasma membrane|integral component of plasma membrane|cAMP biosynthetic process|regulation of transcription, DNA-templated|negative regulation of protein kinase activity|phagocytosis|apoptotic process|inflammatory response|cellular defense response|G-protein coupled rece…	path:hsa04015,path:hsa04020,path:hsa04024,path:hsa04080,path:hsa04270,path:hsa05012,path:hsa05034	Rap1 signaling pathway|Calcium signaling pathway|cAMP signaling pathway|Neuroactive ligand-receptor interaction|Vascular smooth muscle contraction|Parkinson disease|Alcoholism
ADORA2A-AS1:9	0	0	1.15e-05	0.00553898	0.00379654	0	0	0	6.88e-28	2.38e-05	0	0	0.0042413	0	0	0	0	0.0519458	0.467943	0	0.0735228	0	Chr22	24429210	24495018	-	NM_001278497.1	0	antisense	genic	exonic	containing	ADORA2A	GeneID:135,Genbank:NM_001278500.1,HGNC:HGNC:263,MIM:102776	adenosine A2a receptor	GO:0001609,GO:0001963,GO:0001975,GO:0005882,GO:0005886,GO:0005887,GO:0006171,GO:0006355,GO:0006469,GO:0006909,GO:0006915,GO:0006954,GO:0006968,GO:0007186,GO:0007188,GO:0007189,GO:0007205,GO:0007267,GO:0007271,GO:0007417,GO:0007596,GO:0007600,GO:0007626,GO:0008015,GO:0008285,GO:0012505,GO:0014049,GO:0014057,GO:0014061,GO:0014069,GO:0016020,GO:0019899,GO:0030425,GO:0030673,GO:0031000,GO:0031802,GO:…	G-protein coupled adenosine receptor activity|synaptic transmission, dopaminergic|response to amphetamine|intermediate filament|plasma membrane|integral component of plasma membrane|cAMP biosynthetic process|regulation of transcription, DNA-templated|negative regulation of protein kinase activity|phagocytosis|apoptotic process|inflammatory response|cellular defense response|G-protein coupled rece…	path:hsa04015,path:hsa04020,path:hsa04024,path:hsa04080,path:hsa04270,path:hsa05012,path:hsa05034	Rap1 signaling pathway|Calcium signaling pathway|cAMP signaling pathway|Neuroactive ligand-receptor interaction|Vascular smooth muscle contraction|Parkinson disease|Alcoholism
ADPGK-AS1:10	0.0774662	0.0934455	0.249476	0.155725	0	0.0726357	0.553838	0.0955025	0.250729	0	0.22754	0	0.0485134	0.122566	0	0.169612	0	0.214441	0.438925	0.198378	0.0759476	0	Chr15	72783884	72784932	+	NM_031284.4	99	antisense	intergenic	upstream	divergent	ADPGK	GeneID:83440,Genbank:NM_031284.4,HGNC:HGNC:25250,MIM:611861	ADP dependent glucokinase	GO:0005576,GO:0005783,GO:0005789,GO:0006006,GO:0016020,GO:0043843,GO:0046872,GO:0061621	extracellular region|endoplasmic reticulum|endoplasmic reticulum membrane|glucose metabolic process|membrane|ADP-specific glucokinase activity|metal ion binding|canonical glycolysis	path:hsa00010	Glycolysis / Gluconeogenesis
ADPGK-AS1:11	0	0	7e-27	0	0	0	6.1e-64	0	0	0	0	0	0	0	0	0	0	0	0	1.61e-59	0	0	Chr15	72783884	72787552	+	NM_031284.4	99	antisense	intergenic	upstream	divergent	ADPGK	GeneID:83440,Genbank:NM_031284.4,HGNC:HGNC:25250,MIM:611861	ADP dependent glucokinase	GO:0005576,GO:0005783,GO:0005789,GO:0006006,GO:0016020,GO:0043843,GO:0046872,GO:0061621	extracellular region|endoplasmic reticulum|endoplasmic reticulum membrane|glucose metabolic process|membrane|ADP-specific glucokinase activity|metal ion binding|canonical glycolysis	path:hsa00010	Glycolysis / Gluconeogenesis
ADPGK-AS1:5	0	0	0.0283598	0	0	0	1.08e-11	0	0	0	0	0	0	0.0356962	0	0	0.0527512	0	0.0284333	0	0.0325351	0	Chr15	72785012	72792963	+	NM_031284.4	1227	antisense	intergenic	upstream	divergent	ADPGK	GeneID:83440,Genbank:NM_031284.4,HGNC:HGNC:25250,MIM:611861	ADP dependent glucokinase	GO:0005576,GO:0005783,GO:0005789,GO:0006006,GO:0016020,GO:0043843,GO:0046872,GO:0061621	extracellular region|endoplasmic reticulum|endoplasmic reticulum membrane|glucose metabolic process|membrane|ADP-specific glucokinase activity|metal ion binding|canonical glycolysis	path:hsa00010	Glycolysis / Gluconeogenesis
ADPGK-AS1:6	0	0	0	0	0	0	1.56e-11	0	0	0	0	0	0	0	0	0	0	0	0	0	0	0	Chr15	72785521	72792897	+	NM_031284.4	1736	antisense	intergenic	upstream	divergent	ADPGK	GeneID:83440,Genbank:NM_031284.4,HGNC:HGNC:25250,MIM:611861	ADP dependent glucokinase	GO:0005576,GO:0005783,GO:0005789,GO:0006006,GO:0016020,GO:0043843,GO:0046872,GO:0061621	extracellular region|endoplasmic reticulum|endoplasmic reticulum membrane|glucose metabolic process|membrane|ADP-specific glucokinase activity|metal ion binding|canonical glycolysis	path:hsa00010	Glycolysis / Gluconeogenesis
ADPGK-AS1:7	0	0	0	0	0	0.0339116	0.195607	0	0.0198429	0.0247789	0	0.0203406	0	0	0.0191084	0	0	0.0425156	0.0349928	0.0917068	0	0	Chr15	72786500	72792897	+	NM_031284.4	2715	antisense	intergenic	upstream	divergent	ADPGK	GeneID:83440,Genbank:NM_031284.4,HGNC:HGNC:25250,MIM:611861	ADP dependent glucokinase	GO:0005576,GO:0005783,GO:0005789,GO:0006006,GO:0016020,GO:0043843,GO:0046872,GO:0061621	extracellular region|endoplasmic reticulum|endoplasmic reticulum membrane|glucose metabolic process|membrane|ADP-specific glucokinase activity|metal ion binding|canonical glycolysis	path:hsa00010	Glycolysis / Gluconeogenesis
AFDN-DT:13	0.0197835	0.00230203	0.003759	0.00647547	1.16e-06	0.000487295	0.0253655	2.69e-05	0.0240756	0.00401366	0.000514072	0.0110493	3.98e-07	5.44e-16	5.22e-22	0.00713982	0.013853	0.0794093	0.000159027	0.0274911	0.147809	0.00411035	Chr6	167821421	167826788	-	XM_017010879.1	84	antisense	intergenic	upstream	divergent	AFDN	GeneID:4301,Genbank:XM_017010879.1,HGNC:HGNC:7137,MIM:159559	afadin, adherens junction formation factor			path:hsa04014,path:hsa04015,path:hsa04024,path:hsa04520,path:hsa04530,path:hsa04670	Ras signaling pathway|Rap1 signaling pathway|cAMP signaling pathway|Adherens junction|Tight junction|Leukocyte transendothelial migration
AFDN-DT:15	2.05e-06	0.00542697	3.84e-07	0.00580603	0.00200185	0.00289583	0.00589474	0.0450529	0.119136	0.00131785	0.00431399	4.08e-08	0.00894371	0.0491666	0.0111884	0.00749917	1.17e-05	1.27e-05	0.0464957	0.000272783	0.171781	5.04e-08	Chr6	167821421	167826788	-	XM_017010879.1	84	antisense	intergenic	upstream	divergent	AFDN	GeneID:4301,Genbank:XM_017010879.1,HGNC:HGNC:7137,MIM:159559	afadin, adherens junction formation factor			path:hsa04014,path:hsa04015,path:hsa04024,path:hsa04520,path:hsa04530,path:hsa04670	Ras signaling pathway|Rap1 signaling pathway|cAMP signaling pathway|Adherens junction|Tight junction|Leukocyte transendothelial migration
AFDN-DT:21	0	0	0	0	0	8.25e-21	0	0	2.54e-35	1.35e-42	2.65e-28	0	0	0	0	0	0	0	0	0	2.34e-27	1.18e-42	Chr6	167824110	167824774	-	XM_017010884.1	2098	antisense	intergenic	upstream	divergent	AFDN	GeneID:4301,Genbank:XM_017010879.1,HGNC:HGNC:7137,MIM:159559	afadin, adherens junction formation factor			path:hsa04014,path:hsa04015,path:hsa04024,path:hsa04520,path:hsa04530,path:hsa04670	Ras signaling pathway|Rap1 signaling pathway|cAMP signaling pathway|Adherens junction|Tight junction|Leukocyte transendothelial migration
AFF1-AS1:11	9.3e-29	0.512633	0.737755	0.203162	2.79e-29	1.18108	5.35e-38	0.12363	0.320535	0.621095	0.207119	1.50461	0.359328	0	0.105586	0.101245	1.51e-27	1.18e-25	6.59e-25	0.400877	0.592146	0.103395	Chr4	86935451	86936202	-	XM_005263007.3	0	antisense	genic	exonic	overlapping	AFF1	GeneID:4299,Genbank:XM_005263009.4,HGNC:HGNC:7135,MIM:159557	AF4/FMR2 family member 1			path:hsa05202	Transcriptional misregulation in cancer
AFF1-AS1:12	0.169155	3.12e-11	1.07404	1.87889	1.12e-20	0.150817	4.42e-26	2.23552	0.0948037	0.518318	0.920856	2.41739	1.02421	0.00110805	0.416751	9.12e-23	0.1304	0.415431	0.0355441	0.0904161	0.000335864	0.165894	Chr4	86888140	86936178	-	XM_011531612.3	0	sense	genic	exonic	overlapping	C4orf36	GeneID:132989,Genbank:NM_144645.3,HGNC:HGNC:28386	chromosome 4 open reading frame 36
AFF1-AS1:13	0.000157332	2.95e-07	0.000558453	2.25e-13	0.100121	0.0173545	8.43e-11	7.04e-15	6.26e-09	0.000122322	0.000338232	4.18e-07	0.000247314	0.0323505	2.67e-15	4.21e-20	5e-15	2.21e-12	2.68e-09	5.54e-06	6.35e-15	1.03e-08	Chr4	86924894	86936168	-	XM_005263007.3	0	antisense	genic	exonic	overlapping	AFF1	GeneID:4299,Genbank:XM_005263009.4,HGNC:HGNC:7135,MIM:159557	AF4/FMR2 family member 1			path:hsa05202	Transcriptional misregulation in cancer
AFF1-AS1:14	0.81806	0.700169	0.343379	1.1263	0.716293	0.75703	0.376428	0.603135	0.599848	0.455032	0.84749	0.470793	0.766312	0.846414	0.61982	0.696792	1.17436	0.610364	0.498225	0.307267	1.29321	0.293727	Chr4	86922090	86934939	-	XM_017008215.2	0	antisense	genic	exonic	overlapping	AFF1	GeneID:4299,Genbank:XM_005263009.4,HGNC:HGNC:7135,MIM:159557	AF4/FMR2 family member 1			path:hsa05202	Transcriptional misregulation in cancer
AFF1-AS1:15	0.240313	1.46e-20	0.00945546	0.29904	0.206014	0.0340314	0.189166	0.0591906	0.248648	0.0459168	0.323745	0.124057	0.349205	0.0353798	0.0292302	0.0359057	0.00854268	0.144921	0.00451984	8.32e-05	0.0474777	0.0220129	Chr4	86924894	86934850	-	XM_017008215.2	0	antisense	genic	exonic	overlapping	AFF1	GeneID:4299,Genbank:XM_005263009.4,HGNC:HGNC:7135,MIM:159557	AF4/FMR2 family member 1			path:hsa05202	Transcriptional misregulation in cancer
AFF1-AS1:16	0.218175	0.518118	1.64696	2.5355	0.257248	0.182458	1.57338	1.76159	0	1.39428	0.467901	0.321455	2.28268	0.906123	1.03884	2.04266	2.87714	1.09735	3.05e-30	0	1.67609	0.440477	Chr4	86933165	86934542	-	XM_005263009.4	64	antisense	intergenic	upstream	divergent	AFF1	GeneID:4299,Genbank:XM_005263009.4,HGNC:HGNC:7135,MIM:159557	AF4/FMR2 family member 1			path:hsa05202	Transcriptional misregulation in cancer
AFF1-AS1:3	0.908705	1.32576	0.986706	1.84325	0.492433	0.854042	0.414772	0.892797	0.960918	0.286015	0.545069	0.586127	1.21799	0.964884	1.18079	1.05549	0.591548	1.00978	0.865185	0.0813368	1.89345	0.205224	Chr4	86924630	86936202	-	XM_005263007.3	0	antisense	genic	exonic	overlapping	AFF1	GeneID:4299,Genbank:XM_005263009.4,HGNC:HGNC:7135,MIM:159557	AF4/FMR2 family member 1			path:hsa05202	Transcriptional misregulation in cancer
AFF1-AS1:4	1.94e-06	7.19e-07	5.54e-13	2.04e-14	7.12e-16	2.19e-08	1.22e-23	3.4e-17	1.99e-19	2.13e-15	3.72e-19	1.07e-13	1.42e-21	1.42e-08	3.88e-20	2.34e-24	4.71e-21	2.29e-23	4.81e-10	0.000354587	1.87e-19	3.85e-23	Chr4	86925867	86936179	-	XM_005263007.3	0	antisense	genic	exonic	overlapping	AFF1	GeneID:4299,Genbank:XM_005263009.4,HGNC:HGNC:7135,MIM:159557	AF4/FMR2 family member 1			path:hsa05202	Transcriptional misregulation in cancer
AFF2-IT1:1	0	0.113876	0	0	0	0	0	0.124509	0	0.418922	0	0	0	0	0	0	0	0	0	0	0.177902	0	ChrX	148546878	148547397	+	NM_001185183.1	0	sense	genic	intronic	nested	VAMP7	GeneID:6845,Genbank:NM_005638.5,HGNC:HGNC:11486,MIM:300053	vesicle associated membrane protein 7	GO:0000149,GO:0005484,GO:0005737,GO:0005765,GO:0005789,GO:0005802,GO:0005886,GO:0006888,GO:0006892,GO:0006897,GO:0006906,GO:0006911,GO:0008333,GO:0009986,GO:0016020,GO:0016192,GO:0017156,GO:0019905,GO:0030027,GO:0030054,GO:0030141,GO:0030285,GO:0030665,GO:0030667,GO:0030670,GO:0031091,GO:0031143,GO:0031201,GO:0031902,GO:0034197,GO:0035493,GO:0035577,GO:0043001,GO:0043005,GO:0043231,GO:0043308,GO:…	SNARE binding|SNAP receptor activity|cytoplasm|lysosomal membrane|endoplasmic reticulum membrane|trans-Golgi network|plasma membrane|ER to Golgi vesicle-mediated transport|post-Golgi vesicle-mediated transport|endocytosis|vesicle fusion|phagocytosis, engulfment|endosome to lysosome transport|cell surface|membrane|vesicle-mediated transport|calcium ion regulated exocytosis|syntaxin binding|lamelli…	path:hsa04130	SNARE interactions in vesicular transport
AGAP1-IT1:1	4.16907	3.27857	3.2658	1.66311	0.701398	0.566165	0.410705	6.59948	2.16108	0.234162	5.53533	3.5046	1.19911	4.04957	1.72922	0.827084	5.37713	2.10465	0.612721	3.55812	0.963952	0.58258	Chr2	235505751	235507566	+	NM_001244888.1	0	sense	genic	intronic	nested	AGAP1	GeneID:116987,Genbank:NM_001037131.2,HGNC:HGNC:16922,MIM:608651	ArfGAP with GTPase domain, ankyrin repeat and PH domain 1	GO:0003924,GO:0005096,GO:0005525,GO:0005543,GO:0005737,GO:0015031,GO:0046872	GTPase activity|GTPase activator activity|GTP binding|phospholipid binding|cytoplasm|protein transport|metal ion binding	path:hsa04144	Endocytosis
AGBL1-AS1:1	0	0	0	0	0	0	0	0	0	0	0	0	0	0	0	0.034611	0	0	0	0	0	0	Chr15	86305051	86317173	-	XM_017021919.2	0	antisense	genic	intronic	nested	AGBL1	GeneID:123624,Genbank:XM_011521227.3,HGNC:HGNC:26504,MIM:615496	ATP/GTP binding protein like 1	GO:0004181,GO:0005829,GO:0008270,GO:0015631,GO:0035609,GO:0035610	metallocarboxypeptidase activity|cytosol|zinc ion binding|tubulin binding|C-terminal protein deglutamylation|protein side chain deglutamylation
AGBL1-AS1:2	0	0	0	0	0	0	0	0	0	0	0	0	0	0	0	0	0	0	0	0	0	0	Chr15	86299621	86317134	-	XM_017021918.2	0	antisense	genic	intronic	nested	AGBL1	GeneID:123624,Genbank:XM_011521227.3,HGNC:HGNC:26504,MIM:615496	ATP/GTP binding protein like 1	GO:0004181,GO:0005829,GO:0008270,GO:0015631,GO:0035609,GO:0035610	metallocarboxypeptidase activity|cytosol|zinc ion binding|tubulin binding|C-terminal protein deglutamylation|protein side chain deglutamylation
AGBL1-AS1:3	0	0	0	0	0	0	0	0	0	0	0	0	0	0	0	0.0163178	0	0	0	0	0	0	Chr15	86296862	86317111	-	XM_017021918.2	0	antisense	genic	intronic	nested	AGBL1	GeneID:123624,Genbank:XM_011521227.3,HGNC:HGNC:26504,MIM:615496	ATP/GTP binding protein like 1	GO:0004181,GO:0005829,GO:0008270,GO:0015631,GO:0035609,GO:0035610	metallocarboxypeptidase activity|cytosol|zinc ion binding|tubulin binding|C-terminal protein deglutamylation|protein side chain deglutamylation
AGBL1-AS1:4	0	0	0	0	0	0	0	0	0	0	0	0	0	0	0	0.0142357	0	0	0	0	0	0	Chr15	86304760	86317111	-	XM_011521226.3	0	antisense	genic	intronic	nested	AGBL1	GeneID:123624,Genbank:XM_011521227.3,HGNC:HGNC:26504,MIM:615496	ATP/GTP binding protein like 1	GO:0004181,GO:0005829,GO:0008270,GO:0015631,GO:0035609,GO:0035610	metallocarboxypeptidase activity|cytosol|zinc ion binding|tubulin binding|C-terminal protein deglutamylation|protein side chain deglutamylation
AGBL1-AS1:5	0	0	0	0	0	0	0	0	0	0	0	0	0	0	0	0	0	0	0	0	0	0	Chr15	86296834	86316968	-	XM_017021918.2	0	antisense	genic	intronic	nested	AGBL1	GeneID:123624,Genbank:XM_011521227.3,HGNC:HGNC:26504,MIM:615496	ATP/GTP binding protein like 1	GO:0004181,GO:0005829,GO:0008270,GO:0015631,GO:0035609,GO:0035610	metallocarboxypeptidase activity|cytosol|zinc ion binding|tubulin binding|C-terminal protein deglutamylation|protein side chain deglutamylation
AGBL1-AS1:6	0	0	0	0	0	0	0	0	0	0	0	0	0	0	0	0	0	0	0	0	0	0	Chr15	86296868	86316963	-	XM_017021919.2	0	antisense	genic	intronic	nested	AGBL1	GeneID:123624,Genbank:XM_011521227.3,HGNC:HGNC:26504,MIM:615496	ATP/GTP binding protein like 1	GO:0004181,GO:0005829,GO:0008270,GO:0015631,GO:0035609,GO:0035610	metallocarboxypeptidase activity|cytosol|zinc ion binding|tubulin binding|C-terminal protein deglutamylation|protein side chain deglutamylation
AGBL1-AS1:7	0	0	0	0	0	0	0	0	0	0	0	0	0	0	0	0	0	0	0	0.134968	0	0	Chr15	86295649	86304981	-	XM_017021921.2	0	antisense	genic	exonic	overlapping	AGBL1	GeneID:123624,Genbank:XM_011521227.3,HGNC:HGNC:26504,MIM:615496	ATP/GTP binding protein like 1	GO:0004181,GO:0005829,GO:0008270,GO:0015631,GO:0035609,GO:0035610	metallocarboxypeptidase activity|cytosol|zinc ion binding|tubulin binding|C-terminal protein deglutamylation|protein side chain deglutamylation
AGBL1-AS1:8	0	0	0	0	0	0	0	0	0	0	0	0	0	0	0	0	0	0	0	0	0	0	Chr15	86296833	86316968	-	XM_017021919.2	0	antisense	genic	intronic	nested	AGBL1	GeneID:123624,Genbank:XM_011521227.3,HGNC:HGNC:26504,MIM:615496	ATP/GTP binding protein like 1	GO:0004181,GO:0005829,GO:0008270,GO:0015631,GO:0035609,GO:0035610	metallocarboxypeptidase activity|cytosol|zinc ion binding|tubulin binding|C-terminal protein deglutamylation|protein side chain deglutamylation
AGBL4-IT1:1	0	0	0	0	0	0	0	0	0	0	0	0	0	0	0	0	0.197159	0	0	0	0	0	Chr1	49374201	49472085	-	XM_011542308.2	0	sense	genic	intronic	nested	AGBL4	GeneID:84871,Genbank:XM_017002595.2,HGNC:HGNC:25892,MIM:616476	ATP/GTP binding protein like 4	GO:0004181,GO:0005794,GO:0005814,GO:0005829,GO:0008270,GO:0015631,GO:0035608,GO:0035609,GO:0035610,GO:0036064,GO:0051607	metallocarboxypeptidase activity|Golgi apparatus|centriole|cytosol|zinc ion binding|tubulin binding|protein deglutamylation|C-terminal protein deglutamylation|protein side chain deglutamylation|ciliary basal body|defense response to virus
AGBL5-AS1:1	0	0	0.231086	0	0	0.0924838	0	0	0	0	0	0	0	0	0.105768	0	0.298265	0	0	0.104166	0	0	Chr2	27049683	27050264	-	XM_011533011.3	1211	antisense	intergenic	upstream	divergent	AGBL5	GeneID:60509,Genbank:XM_011533011.3,HGNC:HGNC:26147,MIM:615900	ATP/GTP binding protein like 5	GO:0004181,GO:0005634,GO:0005737,GO:0005829,GO:0008270,GO:0015630,GO:0015631,GO:0030496,GO:0035608,GO:0035611,GO:0045171,GO:0051607,GO:0072686	metallocarboxypeptidase activity|nucleus|cytoplasm|cytosol|zinc ion binding|microtubule cytoskeleton|tubulin binding|midbody|protein deglutamylation|protein branching point deglutamylation|intercellular bridge|defense response to virus|mitotic spindle
AGBL5-AS1:2	0	0	0.231086	0	0	0.0924838	0	0	0	0	0	0	0	0	0.105768	0	0.298265	0	0	0.104166	0	0	Chr2	27049683	27050264	-	XM_011533011.3	1211	antisense	intergenic	upstream	divergent	AGBL5	GeneID:60509,Genbank:XM_011533011.3,HGNC:HGNC:26147,MIM:615900	ATP/GTP binding protein like 5	GO:0004181,GO:0005634,GO:0005737,GO:0005829,GO:0008270,GO:0015630,GO:0015631,GO:0030496,GO:0035608,GO:0035611,GO:0045171,GO:0051607,GO:0072686	metallocarboxypeptidase activity|nucleus|cytoplasm|cytosol|zinc ion binding|microtubule cytoskeleton|tubulin binding|midbody|protein deglutamylation|protein branching point deglutamylation|intercellular bridge|defense response to virus|mitotic spindle
AGBL5-IT1:1	0	6.75e-40	0	0	0	0	1.76387	0	8.94e-51	0	0	0	0	0	0	0	0	0	0	0	0	0	Chr2	27061038	27061815	+	XM_011533013.2	0	sense	genic	intronic	nested	AGBL5	GeneID:60509,Genbank:XM_011533011.3,HGNC:HGNC:26147,MIM:615900	ATP/GTP binding protein like 5	GO:0004181,GO:0005634,GO:0005737,GO:0005829,GO:0008270,GO:0015630,GO:0015631,GO:0030496,GO:0035608,GO:0035611,GO:0045171,GO:0051607,GO:0072686	metallocarboxypeptidase activity|nucleus|cytoplasm|cytosol|zinc ion binding|microtubule cytoskeleton|tubulin binding|midbody|protein deglutamylation|protein branching point deglutamylation|intercellular bridge|defense response to virus|mitotic spindle
AIRN:1	0	0	0	0	0	0	0	0	0	0	0	0	0	0	0	0	0	0	0	0	0	0	Chr6	160003291	160007664	-	NM_000876.3	0	antisense	genic	intronic	nested	IGF2R	GeneID:3482,Genbank:NM_000876.3,HGNC:HGNC:5467,MIM:147280	insulin like growth factor 2 receptor			path:hsa04142,path:hsa04144	Lysosome|Endocytosis
AKT3-IT1:1	0.0133511	0	0	0	0.0262146	0	0.0536852	0.0190882	0.0407538	0.0255609	0	0	0	0.0249859	0	0	0.0509867	0.0585937	0	0.00733421	0.0500009	0.0131046	Chr1	243793205	243794400	-	XM_024446892.1	0	sense	genic	intronic	nested	AKT3	GeneID:10000,Genbank:NM_181690.2,HGNC:HGNC:393,MIM:611223	AKT serine/threonine kinase 3			path:hsa01521,path:hsa01522,path:hsa01524,path:hsa04010,path:hsa04012,path:hsa04014,path:hsa04015,path:hsa04022,path:hsa04024,path:hsa04062,path:hsa04066,path:hsa04068,path:hsa04071,path:hsa04072,path:hsa04140,path:hsa04150,path:hsa04151,path:hsa04152,path:hsa04210,path:hsa04211,path:hsa04213,path:hsa04218,path:hsa04261,path:hsa04370,path:hsa04371,path:hsa04380,path:hsa04510,path:hsa04550,path:hs…	EGFR tyrosine kinase inhibitor resistance|Endocrine resistance|Platinum drug resistance|MAPK signaling pathway|ErbB signaling pathway|Ras signaling pathway|Rap1 signaling pathway|cGMP-PKG signaling pathway|cAMP signaling pathway|Chemokine signaling pathway|HIF-1 signaling pathway|FoxO signaling pathway|Sphingolipid signaling pathway|Phospholipase D signaling pathway|Autophagy - animal|mTOR signal…
ALDH1L1-AS2:1	0.00386259	0.00482724	0.0160022	0.0118129	0.000694847	0.00724542	0	0	0	0.0052114	0	0.0279232	0.0202603	0.0086203	0.00580639	0.0345562	0	0	0.00416614	0	0	0.00382818	Chr3	126180065	126210169	+	NM_001270365.1	0	antisense	genic	exonic	overlapping	ALDH1L1	GeneID:10840,Genbank:NM_001270364.1,HGNC:HGNC:3978,MIM:600249	aldehyde dehydrogenase 1 family member L1	GO:0003824,GO:0004029,GO:0005739,GO:0005829,GO:0006730,GO:0009058,GO:0009258,GO:0016155,GO:0016742,GO:0046655,GO:0070062	catalytic activity|aldehyde dehydrogenase (NAD) activity|mitochondrion|cytosol|one-carbon metabolic process|biosynthetic process|10-formyltetrahydrofolate catabolic process|formyltetrahydrofolate dehydrogenase activity|hydroxymethyl-, formyl- and related transferase activity|folic acid metabolic process|extracellular exosome	path:hsa00670	One carbon pool by folate
ALDH1L1-AS2:2	0.00385855	0.00481932	0.0159559	0.0117967	0.000694997	0.00723805	0	0	0	0.00521076	0	0.0277242	0.0202439	0.00862142	0.00579811	0.0346026	0	0	0.00416159	0	0	0.00382117	Chr3	126180065	126210168	+	NM_001270365.1	0	antisense	genic	exonic	overlapping	ALDH1L1	GeneID:10840,Genbank:NM_001270364.1,HGNC:HGNC:3978,MIM:600249	aldehyde dehydrogenase 1 family member L1	GO:0003824,GO:0004029,GO:0005739,GO:0005829,GO:0006730,GO:0009058,GO:0009258,GO:0016155,GO:0016742,GO:0046655,GO:0070062	catalytic activity|aldehyde dehydrogenase (NAD) activity|mitochondrion|cytosol|one-carbon metabolic process|biosynthetic process|10-formyltetrahydrofolate catabolic process|formyltetrahydrofolate dehydrogenase activity|hydroxymethyl-, formyl- and related transferase activity|folic acid metabolic process|extracellular exosome	path:hsa00670	One carbon pool by folate
ALDH1L1-AS2:3	0	0	0	0	0	0	0	0	0	0	0	0	0	0	0	1.12e-29	0	0	2.76e-15	0	0	0	Chr3	126180076	126208501	+	NM_001270364.1	0	antisense	genic	intronic	overlapping	ALDH1L1	GeneID:10840,Genbank:NM_001270364.1,HGNC:HGNC:3978,MIM:600249	aldehyde dehydrogenase 1 family member L1	GO:0003824,GO:0004029,GO:0005739,GO:0005829,GO:0006730,GO:0009058,GO:0009258,GO:0016155,GO:0016742,GO:0046655,GO:0070062	catalytic activity|aldehyde dehydrogenase (NAD) activity|mitochondrion|cytosol|one-carbon metabolic process|biosynthetic process|10-formyltetrahydrofolate catabolic process|formyltetrahydrofolate dehydrogenase activity|hydroxymethyl-, formyl- and related transferase activity|folic acid metabolic process|extracellular exosome	path:hsa00670	One carbon pool by folate
ALDH1L1-AS2:4	0.00387771	0.00465603	7.87e-25	4.57e-05	0	0.00649947	0	0	0	0.00513731	0	0.0256039	9.89e-09	0.00789075	0	0.00444497	0	0	0	0	0	0.00366651	Chr3	126207255	126210166	+	XM_024453325.1	9497	antisense	intergenic	upstream	divergent	ALDH1L1	GeneID:10840,Genbank:NM_001270364.1,HGNC:HGNC:3978,MIM:600249	aldehyde dehydrogenase 1 family member L1	GO:0003824,GO:0004029,GO:0005739,GO:0005829,GO:0006730,GO:0009058,GO:0009258,GO:0016155,GO:0016742,GO:0046655,GO:0070062	catalytic activity|aldehyde dehydrogenase (NAD) activity|mitochondrion|cytosol|one-carbon metabolic process|biosynthetic process|10-formyltetrahydrofolate catabolic process|formyltetrahydrofolate dehydrogenase activity|hydroxymethyl-, formyl- and related transferase activity|folic acid metabolic process|extracellular exosome	path:hsa00670	One carbon pool by folate
ALDH1L1-AS2:5	0	0	0	0	0.123344	0	0	0	0	0	0	0	0	0	0	4.26e-30	0	0	0.0164449	0	0	0	Chr3	126180076	126180927	+	NM_001270365.1	0	antisense	genic	exonic	overlapping	ALDH1L1	GeneID:10840,Genbank:NM_001270364.1,HGNC:HGNC:3978,MIM:600249	aldehyde dehydrogenase 1 family member L1	GO:0003824,GO:0004029,GO:0005739,GO:0005829,GO:0006730,GO:0009058,GO:0009258,GO:0016155,GO:0016742,GO:0046655,GO:0070062	catalytic activity|aldehyde dehydrogenase (NAD) activity|mitochondrion|cytosol|one-carbon metabolic process|biosynthetic process|10-formyltetrahydrofolate catabolic process|formyltetrahydrofolate dehydrogenase activity|hydroxymethyl-, formyl- and related transferase activity|folic acid metabolic process|extracellular exosome	path:hsa00670	One carbon pool by folate
ALDH1L1-AS2:6	0	0	0	0	0	0	0	0	0	0	0	0	0	0	0	1.12e-29	0	0	2.76e-15	0	0	0	Chr3	126180076	126208501	+	NM_001270365.1	0	antisense	genic	intronic	overlapping	ALDH1L1	GeneID:10840,Genbank:NM_001270364.1,HGNC:HGNC:3978,MIM:600249	aldehyde dehydrogenase 1 family member L1	GO:0003824,GO:0004029,GO:0005739,GO:0005829,GO:0006730,GO:0009058,GO:0009258,GO:0016155,GO:0016742,GO:0046655,GO:0070062	catalytic activity|aldehyde dehydrogenase (NAD) activity|mitochondrion|cytosol|one-carbon metabolic process|biosynthetic process|10-formyltetrahydrofolate catabolic process|formyltetrahydrofolate dehydrogenase activity|hydroxymethyl-, formyl- and related transferase activity|folic acid metabolic process|extracellular exosome	path:hsa00670	One carbon pool by folate
ALDH1L1-AS2:7	0.0038806	0.00485227	0.0165226	0.011931	0.00070457	0.00728924	0	0	0	0.00525919	0	0.0287587	0.0205922	0.00878954	0.0058467	0.0358243	0	0	0.00312892	0	0	0.00384643	Chr3	126180076	126210169	+	NM_012190.3	0	antisense	genic	exonic	overlapping	ALDH1L1	GeneID:10840,Genbank:NM_001270364.1,HGNC:HGNC:3978,MIM:600249	aldehyde dehydrogenase 1 family member L1	GO:0003824,GO:0004029,GO:0005739,GO:0005829,GO:0006730,GO:0009058,GO:0009258,GO:0016155,GO:0016742,GO:0046655,GO:0070062	catalytic activity|aldehyde dehydrogenase (NAD) activity|mitochondrion|cytosol|one-carbon metabolic process|biosynthetic process|10-formyltetrahydrofolate catabolic process|formyltetrahydrofolate dehydrogenase activity|hydroxymethyl-, formyl- and related transferase activity|folic acid metabolic process|extracellular exosome	path:hsa00670	One carbon pool by folate
ALG9-IT1:1	0.0830255	0	0.142947	0.297529	0.0832594	0.0738516	0.225891	0	0.328727	0	0	0.180632	0	0.488513	0.188159	0.0909845	0.571639	0.186234	0.082353	0.152563	0.179554	0.251243	Chr11	111817214	111829212	-	NM_001352416.1	0	sense	genic	intronic	nested	ALG9	GeneID:79796,Genbank:NM_001352409.1,HGNC:HGNC:15672,MIM:606941	ALG9, alpha-1,2-mannosyltransferase	GO:0000026,GO:0000030,GO:0005783,GO:0005789,GO:0006486,GO:0006488,GO:0016020,GO:0016021,GO:0052918,GO:0052926	alpha-1,2-mannosyltransferase activity|mannosyltransferase activity|endoplasmic reticulum|endoplasmic reticulum membrane|protein glycosylation|dolichol-linked oligosaccharide biosynthetic process|membrane|integral component of membrane|dol-P-Man:Man(8)GlcNAc(2)-PP-Dol alpha-1,2-mannosyltransferase activity|dol-P-Man:Man(6)GlcNAc(2)-PP-Dol alpha-1,2-mannosyltransferase activity	path:hsa00510	N-Glycan biosynthesis
ALKBH3-AS1:1	0	0	0	0	0	0	0	0	0	0	0	0	0	0	0	0	0	0	0	0	0	0	Chr11	43912262	43920944	-	NM_139178.3	0	antisense	genic	intronic	overlapping	ALKBH3	GeneID:221120,Genbank:NM_139178.3,HGNC:HGNC:30141,MIM:610603	alkB homolog 3, alpha-ketoglutaratedependent dioxygenase
ALKBH3-AS1:2	0	0	0	0	0	0	0	0	0	0	0	0	0	0	0	0	0	0	0	0	0	0	Chr11	43909289	43920944	-	NM_139178.3	0	antisense	genic	intronic	overlapping	ALKBH3	GeneID:221120,Genbank:NM_139178.3,HGNC:HGNC:30141,MIM:610603	alkB homolog 3, alpha-ketoglutaratedependent dioxygenase
ALKBH3-AS1:3	0	0	0	0	0	0	0	0	0	0	0	0	0	0	0	0	0	0	0	0	0	0	Chr11	43909292	43920926	-	NM_139178.3	0	antisense	genic	intronic	overlapping	ALKBH3	GeneID:221120,Genbank:NM_139178.3,HGNC:HGNC:30141,MIM:610603	alkB homolog 3, alpha-ketoglutaratedependent dioxygenase
ALKBH3-AS1:4	0	0	0	0	0	0	0	0	3.51e-29	0	0	0	0	0	0	0	0	0	0	0	0	0	Chr11	43919604	43920905	-	NM_139178.3	0	antisense	genic	intronic	overlapping	ALKBH3	GeneID:221120,Genbank:NM_139178.3,HGNC:HGNC:30141,MIM:610603	alkB homolog 3, alpha-ketoglutaratedependent dioxygenase
ALKBH3-AS1:5	0	0	0	0	0	0	0	0	0.102342	0	0	0	0	0	0	0	0	0	0	0	0	0	Chr11	43912447	43920894	-	NM_139178.3	0	antisense	genic	intronic	overlapping	ALKBH3	GeneID:221120,Genbank:NM_139178.3,HGNC:HGNC:30141,MIM:610603	alkB homolog 3, alpha-ketoglutaratedependent dioxygenase
ALKBH3-AS1:6	0	0	0	0	0	0	0	0	0.0988811	0	0	0	0	0	0	0	0	0	0	0	0	0	Chr11	43919604	43920885	-	NM_139178.3	0	antisense	genic	intronic	overlapping	ALKBH3	GeneID:221120,Genbank:NM_139178.3,HGNC:HGNC:30141,MIM:610603	alkB homolog 3, alpha-ketoglutaratedependent dioxygenase
ALKBH3-AS1:7	0	0	0	0	0	0	0	0	0	0	0	0	0	0	0	0	0	0	0	0	0	0	Chr11	43912316	43920859	-	NM_139178.3	0	antisense	genic	intronic	overlapping	ALKBH3	GeneID:221120,Genbank:NM_139178.3,HGNC:HGNC:30141,MIM:610603	alkB homolog 3, alpha-ketoglutaratedependent dioxygenase
ALMS1-IT1:1	0.0484439	0.0430614	0.245313	0.518595	0.130105	0.179908	0.343588	0.277164	0.161794	0.107148	0.243688	0.346039	0.338361	0.0448371	0.24433	0.0386502	0.758565	0.178565	0.237924	0.412808	0.474091	0.326972	Chr2	73456764	73459484	+	NM_015120.4	0	sense	genic	intronic	nested	ALMS1	GeneID:7840,Genbank:NM_015120.4,HGNC:HGNC:428,MIM:606844	ALMS1, centrosome and basal body associated protein	GO:0000086,GO:0000922,GO:0005813,GO:0005829,GO:0005929,GO:0010389,GO:0016197,GO:0051393,GO:0051492,GO:0097711	G2/M transition of mitotic cell cycle|spindle pole|centrosome|cytosol|cilium|regulation of G2/M transition of mitotic cell cycle|endosomal transport|alpha-actinin binding|regulation of stress fiber assembly|ciliary basal body-plasma membrane docking
ALMS1-IT1:2	0.0235555	0.177646	3.36e-07	0.0106435	0.00340457	0.0567086	4.72e-08	0.0272305	0.240658	0.0842136	0.000634212	1.84e-06	0.0467904	0.00955665	0.00674488	0.156089	0.00210538	0.00195342	0.000110605	0.000602503	0.0132825	5.69e-05	Chr2	73457103	73459482	+	NM_015120.4	0	sense	genic	intronic	nested	ALMS1	GeneID:7840,Genbank:NM_015120.4,HGNC:HGNC:428,MIM:606844	ALMS1, centrosome and basal body associated protein	GO:0000086,GO:0000922,GO:0005813,GO:0005829,GO:0005929,GO:0010389,GO:0016197,GO:0051393,GO:0051492,GO:0097711	G2/M transition of mitotic cell cycle|spindle pole|centrosome|cytosol|cilium|regulation of G2/M transition of mitotic cell cycle|endosomal transport|alpha-actinin binding|regulation of stress fiber assembly|ciliary basal body-plasma membrane docking
ALMS1-IT1:3	0.0231267	0.172845	3.49e-07	0.0102798	0.00352709	0.0561927	4.45e-08	0.0257155	0.236053	0.0914827	0.00062419	1.81e-06	0.0455738	0.00923965	0.00655644	0.154707	0.00198512	0.00187661	0.000109351	0.000611782	0.0118216	5.47e-05	Chr2	73457103	73459477	+	NM_015120.4	0	sense	genic	intronic	nested	ALMS1	GeneID:7840,Genbank:NM_015120.4,HGNC:HGNC:428,MIM:606844	ALMS1, centrosome and basal body associated protein	GO:0000086,GO:0000922,GO:0005813,GO:0005829,GO:0005929,GO:0010389,GO:0016197,GO:0051393,GO:0051492,GO:0097711	G2/M transition of mitotic cell cycle|spindle pole|centrosome|cytosol|cilium|regulation of G2/M transition of mitotic cell cycle|endosomal transport|alpha-actinin binding|regulation of stress fiber assembly|ciliary basal body-plasma membrane docking
ALMS1-IT1:4	0.0487563	0.0435551	0.249802	0.53033	0.131132	0.183082	0.348174	0.281053	0.16555	0.1081	0.246757	0.350019	0.343754	0.0454937	0.247663	0.0389703	0.775169	0.180108	0.241916	0.42102	0.487834	0.331943	Chr2	73456764	73459482	+	NM_015120.4	0	sense	genic	intronic	nested	ALMS1	GeneID:7840,Genbank:NM_015120.4,HGNC:HGNC:428,MIM:606844	ALMS1, centrosome and basal body associated protein	GO:0000086,GO:0000922,GO:0005813,GO:0005829,GO:0005929,GO:0010389,GO:0016197,GO:0051393,GO:0051492,GO:0097711	G2/M transition of mitotic cell cycle|spindle pole|centrosome|cytosol|cilium|regulation of G2/M transition of mitotic cell cycle|endosomal transport|alpha-actinin binding|regulation of stress fiber assembly|ciliary basal body-plasma membrane docking
AMMECR1-IT1:1	0.295452	3.38e-31	0.638455	0.16127	0	0.409519	0.201206	0	0.337322	4.07e-32	2.08e-27	0.190583	0	0.170656	0	3.24e-49	0.49961	0.729006	1.21e-32	0.161487	0	0	ChrX	110305420	110307221	-	NM_001145149.2	0	antisense	genic	intronic	nested	VAMP7	GeneID:6845,Genbank:NM_005638.5,HGNC:HGNC:11486,MIM:300053	vesicle associated membrane protein 7	GO:0000149,GO:0005484,GO:0005737,GO:0005765,GO:0005789,GO:0005802,GO:0005886,GO:0006888,GO:0006892,GO:0006897,GO:0006906,GO:0006911,GO:0008333,GO:0009986,GO:0016020,GO:0016192,GO:0017156,GO:0019905,GO:0030027,GO:0030054,GO:0030141,GO:0030285,GO:0030665,GO:0030667,GO:0030670,GO:0031091,GO:0031143,GO:0031201,GO:0031902,GO:0034197,GO:0035493,GO:0035577,GO:0043001,GO:0043005,GO:0043231,GO:0043308,GO:…	SNARE binding|SNAP receptor activity|cytoplasm|lysosomal membrane|endoplasmic reticulum membrane|trans-Golgi network|plasma membrane|ER to Golgi vesicle-mediated transport|post-Golgi vesicle-mediated transport|endocytosis|vesicle fusion|phagocytosis, engulfment|endosome to lysosome transport|cell surface|membrane|vesicle-mediated transport|calcium ion regulated exocytosis|syntaxin binding|lamelli…	path:hsa04130	SNARE interactions in vesicular transport
ANKRD10-IT1:1	1.95e-21	6.24e-10	1.72e-20	3.81e-25	1.04e-20	8.66e-18	1.71e-22	4.54e-17	2.25e-13	3.57e-20	7.42e-21	2.71e-20	5.78e-24	1.55e-16	6.88e-17	1.42e-15	2.41e-12	3.01e-18	5.44e-10	1.7e-21	7.4e-18	6.66e-06	Chr13	110895059	110899172	-	XM_024449381.1	0	sense	genic	exonic	nested	ANKRD10	GeneID:55608,Genbank:NM_017664.3,HGNC:HGNC:20265	ankyrin repeat domain 10	GO:0060828	regulation of canonical Wnt signaling pathway
ANKRD10-IT1:2	0.412026	7.50275	3.43593	2.04733	4.38e-05	4.07944	12.333	4.51907	12.6731	5.51245	2.43024	2.65475	0.000343713	9.74828	3.42957	5.79e-08	12.4327	12.8775	4.47621	8.94317	12.5237	6.93173	Chr13	110894639	110899172	-	XM_024449381.1	0	sense	genic	exonic	nested	ANKRD10	GeneID:55608,Genbank:NM_017664.3,HGNC:HGNC:20265	ankyrin repeat domain 10	GO:0060828	regulation of canonical Wnt signaling pathway
ANKRD33B-AS1:1	0	0	0	0	0	0	0	0	0	0	0	0	0	0	0	0	0	0	0	0	0	0	Chr5	10627260	10628225	-	XM_005248343.4	0	antisense	genic	intronic	nested	ANKRD33B	GeneID:651746,Genbank:NM_001164440.1,HGNC:HGNC:35240	ankyrin repeat domain 33B
ANKRD34C-AS1:1	0	0	0	0	0	0	0	0	0	0	0	0	0	0	0	0	0	0	0	0	0	0	Chr15	79236881	79283945	-	NM_001146341.1	0	antisense	genic	intronic	overlapping	ANKRD34C	GeneID:390616,Genbank:NM_001146341.1,HGNC:HGNC:33888	ankyrin repeat domain 34C
ANKRD34C-AS1:10	0	0	0	0	0	0	0	0	0	0	0	0	0	0	0	0	0	0	0	0	0	0	Chr15	79191814	79235823	-	NM_001146341.1	46981	antisense	intergenic	upstream	divergent	ANKRD34C	GeneID:390616,Genbank:NM_001146341.1,HGNC:HGNC:33888	ankyrin repeat domain 34C
ANKRD34C-AS1:2	0	0	0	0	0	0	0	0	0	0	0	0	0	0	0	0	0	0	0	0	0	0	Chr15	79236847	79283945	-	NM_001146341.1	0	antisense	genic	intronic	overlapping	ANKRD34C	GeneID:390616,Genbank:NM_001146341.1,HGNC:HGNC:33888	ankyrin repeat domain 34C
ANKRD34C-AS1:3	0	0	0	0	0	0	0	0	0	0	0	0	0	0	0	0	0	0	0	0	0	0	Chr15	79191707	79283945	-	NM_001146341.1	0	antisense	genic	intronic	overlapping	ANKRD34C	GeneID:390616,Genbank:NM_001146341.1,HGNC:HGNC:33888	ankyrin repeat domain 34C
ANKRD34C-AS1:4	0	0	0	0	0	0	0	0	0	0	0	0	0	0	0	0	0	0	0	0	0	0	Chr15	79191971	79283871	-	NM_001146341.1	0	antisense	genic	intronic	overlapping	ANKRD34C	GeneID:390616,Genbank:NM_001146341.1,HGNC:HGNC:33888	ankyrin repeat domain 34C
ANKRD34C-AS1:5	0	0	0	0	0	0	0	0	0	0	0	0	0	0	0	0	0	0	0	0	0	0	Chr15	79213097	79283855	-	NM_001146341.1	0	antisense	genic	intronic	overlapping	ANKRD34C	GeneID:390616,Genbank:NM_001146341.1,HGNC:HGNC:33888	ankyrin repeat domain 34C
ANKRD34C-AS1:6	0	0.0108154	0	0	0.0615873	0	0	1.89e-05	0.027902	0.0496319	0	0.17129	0	0	0	0	0	0	0	0	0	0.0764862	Chr15	79236706	79283841	-	NM_001146341.1	0	antisense	genic	intronic	overlapping	ANKRD34C	GeneID:390616,Genbank:NM_001146341.1,HGNC:HGNC:33888	ankyrin repeat domain 34C
ANKRD34C-AS1:7	0	0.314658	0	0	0.0850648	0	0	0.109121	0.0336005	0.0580863	0	0.00156268	0	0	0	0	0	0.110824	0	0	0	0.103818	Chr15	79236566	79283831	-	NM_001146341.1	0	antisense	genic	intronic	overlapping	ANKRD34C	GeneID:390616,Genbank:NM_001146341.1,HGNC:HGNC:33888	ankyrin repeat domain 34C
ANKRD34C-AS1:8	0	0	0	0	0	0	0	0	0	0	0	0	0	0	0	0	0	0	0	0	0	0	Chr15	79191707	79283825	-	NM_001146341.1	0	antisense	genic	intronic	overlapping	ANKRD34C	GeneID:390616,Genbank:NM_001146341.1,HGNC:HGNC:33888	ankyrin repeat domain 34C
ANKRD34C-AS1:9	0	0.0134194	0	0	0.0697133	0	0	0	0.0311448	0	0	0	0	0	0	0	0	0	0	0	0	0.00501457	Chr15	79236743	79283814	-	NM_001146341.1	0	antisense	genic	intronic	overlapping	ANKRD34C	GeneID:390616,Genbank:NM_001146341.1,HGNC:HGNC:33888	ankyrin repeat domain 34C
ANKRD44-IT1:1	0.252015	0.36503	0.348506	0.247391	0.272364	0.205032	1.61903	0.261079	0.608679	0.363013	0.098148	0.111404	0.286256	0.322604	0.132322	0.0433623	0.545525	0.405652	0.0517782	0.627927	0.130506	0.0725493	Chr2	197250858	197302519	-	XM_005246947.2	0	sense	genic	intronic	nested	ANKRD44	GeneID:91526,Genbank:XM_005246948.2,HGNC:HGNC:25259	ankyrin repeat domain 44
ANP32A-IT1:1	0.168722	0.164487	0.0898778	0.49058	0.180315	0.13311	0.428421	0.0827214	0.16029	0.184954	0.193533	0.112511	0.347287	0.435476	0.241433	0.113633	0.80785	0.215458	0.260154	0.266919	0.548925	0.169673	Chr15	68803821	68807101	-	NM_006305.3	0	sense	genic	intronic	nested	ANP32A	GeneID:8125,Genbank:NM_006305.3,HGNC:HGNC:13233,MIM:600832	acidic nuclear phosphoprotein 32 family member A	GO:0003723,GO:0005634,GO:0005654,GO:0005737,GO:0005783,GO:0006351,GO:0006355,GO:0006913,GO:0035556,GO:0042393,GO:0042981,GO:0043488,GO:0048471	RNA binding|nucleus|nucleoplasm|cytoplasm|endoplasmic reticulum|transcription, DNA-templated|regulation of transcription, DNA-templated|nucleocytoplasmic transport|intracellular signal transduction|histone binding|regulation of apoptotic process|regulation of mRNA stability|perinuclear region of cytoplasm
AOAH-IT1:1	0.0866196	0	0.0798493	0	0	0.077981	0.168017	0.214134	0.0934384	0.134752	0.0896019	0.23062	0	0.17054	0.0804463	0.0346281	0.193828	0.405456	0.200142	0.172605	0	0.14559	Chr7	36597834	36600120	-	XM_017012106.1	0	sense	genic	intronic	nested	AOAH	GeneID:313,Genbank:XM_017012102.2,HGNC:HGNC:548,MIM:102593	acyloxyacyl hydrolase	GO:0003824,GO:0004465,GO:0005576,GO:0006629,GO:0006954,GO:0031410,GO:0050528	catalytic activity|lipoprotein lipase activity|extracellular region|lipid metabolic process|inflammatory response|cytoplasmic vesicle|acyloxyacyl hydrolase activity
APCDD1L-DT:25	0.0163655	2.79e-05	0.00559315	0.0269746	5.16e-08	0.00923778	0.0438019	0.00984067	0.00360575	0.000346362	0.00716226	0.00927484	0.0412348	0.014841	0.0693733	0.0660633	0.0299717	0.0113286	0.0136419	0.00145852	2.34e-06	0.0773275	Chr20	58514895	58528196	+	NM_153360.2	0	antisense	genic	exonic	overlapping	APCDD1L	GeneID:164284,Genbank:NM_153360.2,HGNC:HGNC:26892	APC down-regulated 1 like	GO:0016021	integral component of membrane
APCDD1L-DT:26	1.04e-07	1.82e-27	0	0.00504193	0	0	0.0086571	0	1.78e-10	0.000125585	5.29e-05	3.2e-27	9.4e-28	0	5.85e-06	0.00315145	0.00688969	0	1.87e-29	0.0090748	0	0.0127033	Chr20	58515379	58619888	+	NM_001304787.1	441	antisense	intergenic	upstream	divergent	APCDD1L	GeneID:164284,Genbank:NM_153360.2,HGNC:HGNC:26892	APC down-regulated 1 like	GO:0016021	integral component of membrane
APCDD1L-DT:27	1.15e-30	4.4e-05	0.0157393	0.000848914	1.1e-21	7.13e-08	1.05e-23	2.95e-19	2.82e-06	6.07e-23	0.0379204	0.00942494	7.52e-26	0	2.47e-05	6.86e-15	0.00580731	0.00812755	0.0356738	0	0.00887291	0.059557	Chr20	58515379	58526032	+	NM_153360.2	441	antisense	intergenic	upstream	divergent	APCDD1L	GeneID:164284,Genbank:NM_153360.2,HGNC:HGNC:26892	APC down-regulated 1 like	GO:0016021	integral component of membrane
APCDD1L-DT:28	1.03e-07	1.82e-27	0	0.00503163	0	0	0.00864904	0	1.77e-10	0.000124389	5.25e-05	3.19e-27	9.41e-28	0	5.71e-06	0.00315193	0.0068556	0	1.86e-29	0.00902645	0	0.0125621	Chr20	58515379	58619892	+	NM_153360.2	441	antisense	intergenic	upstream	divergent	APCDD1L	GeneID:164284,Genbank:NM_153360.2,HGNC:HGNC:26892	APC down-regulated 1 like	GO:0016021	integral component of membrane
APCDD1L-DT:29	0	1.04e-26	0	0	0	0	0	0	9.53e-10	8.01e-16	1.08e-24	1.72e-26	2.39e-26	0	9.31e-10	4.56e-28	0	0	3.05e-14	0	0	7.62e-29	Chr20	58515499	58523802	+	NM_001304787.1	561	antisense	intergenic	upstream	divergent	APCDD1L	GeneID:164284,Genbank:NM_153360.2,HGNC:HGNC:26892	APC down-regulated 1 like	GO:0016021	integral component of membrane
APCDD1L-DT:30	0	2.09e-38	0	1.37e-27	2.48e-26	0	0	0	1.11e-09	1.8e-25	7.8e-30	1.94e-26	7.26e-28	0	2.62e-22	0	0	0	1.61e-29	0	0	1.36e-29	Chr20	58515499	58524728	+	NM_001304787.1	561	antisense	intergenic	upstream	divergent	APCDD1L	GeneID:164284,Genbank:NM_153360.2,HGNC:HGNC:26892	APC down-regulated 1 like	GO:0016021	integral component of membrane
APCDD1L-DT:31	0	7.68e-06	0	0	0	0	0	0	9.83e-10	8.9e-16	1.37e-23	6.11e-20	4.84e-21	0	2.75e-05	3.09e-53	0	0	3.77e-05	0	0	0.000306173	Chr20	58515499	58547822	+	NM_001304787.1	561	antisense	intergenic	upstream	divergent	APCDD1L	GeneID:164284,Genbank:NM_153360.2,HGNC:HGNC:26892	APC down-regulated 1 like	GO:0016021	integral component of membrane
APCDD1L-DT:32	0	1.21e-26	0	0	0	0	0	0	1.09e-09	1.42e-15	0.0443134	2.29e-31	2.27e-24	0	8.54e-10	3.62e-45	0	0	1.18e-30	0	0	4.91e-29	Chr20	58515499	58522492	+	NM_153360.2	561	antisense	intergenic	upstream	divergent	APCDD1L	GeneID:164284,Genbank:NM_153360.2,HGNC:HGNC:26892	APC down-regulated 1 like	GO:0016021	integral component of membrane
APCDD1L-DT:33	0	1.04e-26	0	0	0	0	0	0	9.53e-10	8.01e-16	1.08e-24	1.72e-26	2.39e-26	0	9.31e-10	4.56e-28	0	0	3.05e-14	0	0	7.62e-29	Chr20	58515499	58523802	+	NM_153360.2	561	antisense	intergenic	upstream	divergent	APCDD1L	GeneID:164284,Genbank:NM_153360.2,HGNC:HGNC:26892	APC down-regulated 1 like	GO:0016021	integral component of membrane
APCDD1L-DT:34	0	2.09e-38	0	1.37e-27	2.48e-26	0	0	0	1.11e-09	1.8e-25	7.8e-30	1.94e-26	7.26e-28	0	2.62e-22	0	0	0	1.61e-29	0	0	1.36e-29	Chr20	58515499	58524728	+	NM_001304787.1	561	antisense	intergenic	upstream	divergent	APCDD1L	GeneID:164284,Genbank:NM_153360.2,HGNC:HGNC:26892	APC down-regulated 1 like	GO:0016021	integral component of membrane
APCDD1L-DT:35	0	5.12e-05	0.0192814	0.00100227	1.19e-21	9.45e-08	1.22e-23	3.06e-19	3.38e-06	6.7e-23	0.0583961	0.0147612	7.95e-26	0	3.89e-07	7.32e-15	0.00603262	0.00893311	0.0576708	0	0.0105843	0.108248	Chr20	58515499	58526032	+	NM_153360.2	561	antisense	intergenic	upstream	divergent	APCDD1L	GeneID:164284,Genbank:NM_153360.2,HGNC:HGNC:26892	APC down-regulated 1 like	GO:0016021	integral component of membrane
APCDD1L-DT:36	1.45e-29	6.04e-10	6.33e-27	1.73e-14	9.14e-05	2.42e-21	1.29e-25	0	1.2e-07	1.09e-24	0.1461	1.44e-15	3.62e-06	0	5.21e-18	1.73e-07	0	0	2.15e-19	0	7.04e-24	1.01e-18	Chr20	58515499	58526903	+	NM_001304787.1	561	antisense	intergenic	upstream	divergent	APCDD1L	GeneID:164284,Genbank:NM_153360.2,HGNC:HGNC:26892	APC down-regulated 1 like	GO:0016021	integral component of membrane
APCDD1L-DT:37	1.06e-29	0.000465773	0.0394755	0.011648	0.0890235	0.0973535	7.76e-24	2.74e-19	0.0110974	1.48e-06	0.222265	0.255474	1.29e-05	9.88e-23	5.56e-14	2.23e-06	2.4e-27	1.96e-19	0.0724693	0.00505386	0.000241781	0.0292409	Chr20	58515499	58527624	+	NM_001304787.1	561	antisense	intergenic	upstream	divergent	APCDD1L	GeneID:164284,Genbank:NM_153360.2,HGNC:HGNC:26892	APC down-regulated 1 like	GO:0016021	integral component of membrane
APCDD1L-DT:38	0	7.68e-06	0	0	0	0	0	0	9.83e-10	8.9e-16	1.37e-23	6.11e-20	4.84e-21	0	2.75e-05	3.09e-53	0	0	3.77e-05	0	0	0.000306173	Chr20	58515499	58547822	+	NM_001304787.1	561	antisense	intergenic	upstream	divergent	APCDD1L	GeneID:164284,Genbank:NM_153360.2,HGNC:HGNC:26892	APC down-regulated 1 like	GO:0016021	integral component of membrane
APCDD1L-DT:39	0	6.9e-27	0	0	0	4.69e-09	0	0	6.31e-10	7.13e-17	6.23e-17	4.31e-38	1.01e-26	0	1.09e-10	2.86e-28	0	0	1.58e-28	0.000380678	0	2.33e-25	Chr20	58515499	58573970	+	NM_001304787.1	561	antisense	intergenic	upstream	divergent	APCDD1L	GeneID:164284,Genbank:NM_153360.2,HGNC:HGNC:26892	APC down-regulated 1 like	GO:0016021	integral component of membrane
APCDD1L-DT:40	2.05e-08	0.014742	0	0	0	0.0110356	0	0	0.0777219	3.29e-20	0.0122033	0.0141852	0.0602752	0	4.87e-10	0.0388787	0	0	3.79e-09	0.0360361	0.0589961	0.0711416	Chr20	58515499	58580340	+	NM_001304787.1	561	antisense	intergenic	upstream	divergent	APCDD1L	GeneID:164284,Genbank:NM_153360.2,HGNC:HGNC:26892	APC down-regulated 1 like	GO:0016021	integral component of membrane
APCDD1L-DT:41	2.3e-08	1.9e-27	0	0.00522289	0	0	0.00978969	0	1.9e-10	0.000151205	5.91e-05	3.34e-27	9.78e-28	0	5.69e-14	0.00335892	0.00721456	0	2.02e-29	0.00995391	0	0.016142	Chr20	58515499	58619888	+	NM_153360.2	561	antisense	intergenic	upstream	divergent	APCDD1L	GeneID:164284,Genbank:NM_153360.2,HGNC:HGNC:26892	APC down-regulated 1 like	GO:0016021	integral component of membrane
APCDD1L-DT:42	0	5.5e-05	0.0204997	2.39e-05	6.33e-25	1.03e-07	1.29e-23	3.11e-19	8.28e-26	1.85e-25	0.0385051	0.0171069	4.6e-27	0	6.66e-13	7.6e-15	0.00614932	0.00947126	0.0693952	0	0.0114945	0.13876	Chr20	58515543	58526032	+	NM_001304787.1	605	antisense	intergenic	upstream	divergent	APCDD1L	GeneID:164284,Genbank:NM_153360.2,HGNC:HGNC:26892	APC down-regulated 1 like	GO:0016021	integral component of membrane
APCDD1L-DT:43	0	0	0	0	0	0	0	0	0	0	7.71e-08	3.47e-31	3.76e-26	0	1.36e-24	3.01e-45	0	0	0	0	0	1.73e-42	Chr20	58515568	58522492	+	NM_153360.2	630	antisense	intergenic	upstream	divergent	APCDD1L	GeneID:164284,Genbank:NM_153360.2,HGNC:HGNC:26892	APC down-regulated 1 like	GO:0016021	integral component of membrane
APCDD1L-DT:44	0	0	0	0	0	8.17e-09	0	0	0	0	5.71e-22	0	0	0	0	0	0	0	0	0.00066103	0	8.67e-27	Chr20	58515727	58573970	+	NM_001304787.1	789	antisense	intergenic	upstream	divergent	APCDD1L	GeneID:164284,Genbank:NM_153360.2,HGNC:HGNC:26892	APC down-regulated 1 like	GO:0016021	integral component of membrane
APCDD1L-DT:45	1.67e-07	0	0	0	0	0	0	0	0	0	6.48e-22	2.66e-26	0	0	0	1.1e-25	0	0	2.77e-28	0.000744922	0	9.95e-27	Chr20	58523141	58573824	+	NM_001304787.1	8203	antisense	intergenic	upstream	divergent	APCDD1L	GeneID:164284,Genbank:NM_153360.2,HGNC:HGNC:26892	APC down-regulated 1 like	GO:0016021	integral component of membrane
APCDD1L-DT:46	0	0	0.0543146	0	0	0	0	0	0	0	0	0	0	0	0	0	0	0	0	0	0	0	Chr20	58523141	58619028	+	NM_153360.2	8203	antisense	intergenic	upstream	divergent	APCDD1L	GeneID:164284,Genbank:NM_153360.2,HGNC:HGNC:26892	APC down-regulated 1 like	GO:0016021	integral component of membrane
APCDD1L-DT:47	1.71e-07	0	0	0	0	0	0	0	0	0	6.73e-22	2.72e-26	0	0	0	1.12e-25	0	0	2.94e-28	0.000771122	0	1.02e-26	Chr20	58523160	58573824	+	NM_001304787.1	8222	antisense	intergenic	upstream	divergent	APCDD1L	GeneID:164284,Genbank:NM_153360.2,HGNC:HGNC:26892	APC down-regulated 1 like	GO:0016021	integral component of membrane
APOBEC3B-AS1:1	0	3.3e-23	0	1.66e-41	0	1.65e-44	0	6.53e-35	0.205455	4e-09	2.72e-50	1.1e-38	1.14e-58	0	5.5e-31	0	1.15e-25	1.2e-42	6.61e-20	0	0	0	Chr22	38991559	38998220	-	NM_004900.4	0	antisense	genic	exonic	overlapping	APOBEC3B	GeneID:9582,Genbank:NM_004900.4,HGNC:HGNC:17352,MIM:607110	apolipoprotein B mRNA editing enzyme catalytic subunit 3B	GO:0003723,GO:0005634,GO:0008270,GO:0010529,GO:0045087,GO:0047844,GO:0051607	RNA binding|nucleus|zinc ion binding|negative regulation of transposition|innate immune response|deoxycytidine deaminase activity|defense response to virus	path:hsa05170	Human immunodeficiency virus 1 infection
APOBEC3B-AS1:2	0	0	0	1.7e-41	0	2.05e-44	0	8.18e-35	0.0527347	4.21e-09	4.56e-50	1.15e-38	1.84e-58	0	5.65e-31	0	1.19e-25	1.09e-43	6.86e-20	0	0	0	Chr22	38991559	38998209	-	NM_004900.4	0	antisense	genic	exonic	overlapping	APOBEC3B	GeneID:9582,Genbank:NM_004900.4,HGNC:HGNC:17352,MIM:607110	apolipoprotein B mRNA editing enzyme catalytic subunit 3B	GO:0003723,GO:0005634,GO:0008270,GO:0010529,GO:0045087,GO:0047844,GO:0051607	RNA binding|nucleus|zinc ion binding|negative regulation of transposition|innate immune response|deoxycytidine deaminase activity|defense response to virus	path:hsa05170	Human immunodeficiency virus 1 infection
APTR:1	0.00203322	0.000660883	0.183107	8.63e-06	0.00434762	0.0699384	0.0748125	6.94e-05	0.000104231	0.321536	0.0396804	0.14098	1.44e-06	6.81e-07	0.160254	0.00137619	0.208549	0.0613277	7.35e-05	0.0327254	1.12577	0.0198232	Chr7	77683851	77697345	-	NM_198467.2	0	antisense	genic	exonic	overlapping	RSBN1L	GeneID:222194,Genbank:NM_198467.2,HGNC:HGNC:24765	round spermatid basic protein 1 like	GO:0005634	nucleus
APTR:10	7.58e-09	3.55e-11	2.27e-06	0.189144	7.25e-09	0.809327	2e-20	0.793623	1.81e-07	1.03e-11	0.432304	0.00463524	0.193214	4.77e-05	0.167815	0.205468	1.69345	0.0634874	0.0109706	0.246306	0.00513887	0.000375725	Chr7	77683943	77696262	-	NM_198467.2	164	antisense	intergenic	upstream	divergent	RSBN1L	GeneID:222194,Genbank:NM_198467.2,HGNC:HGNC:24765	round spermatid basic protein 1 like	GO:0005634	nucleus
APTR:11	0.617217	0.042065	0.000137177	0.551451	0.00646125	0.655445	4.52e-17	0.209052	0.275398	0.0356021	0.601898	0.396067	0.318783	0.678976	0.574288	0.108811	0.309088	0.0547338	0.789282	0.164825	0.00312471	0.136856	Chr7	77684785	77696253	-	NM_198467.2	173	antisense	intergenic	upstream	divergent	RSBN1L	GeneID:222194,Genbank:NM_198467.2,HGNC:HGNC:24765	round spermatid basic protein 1 like	GO:0005634	nucleus
APTR:12	0.611705	0.795079	0.570913	4.2068	0.70162	0.191361	0.55541	3.2125	1.29076	1.66165	5.37762	1.9282	1.98296	1.76507	0.169745	1.41893	2.54681	0.182609	0.450485	0.141041	0.153603	3.65914	Chr7	77684000	77685563	-	NM_198467.2	10863	antisense	intergenic	upstream	divergent	RSBN1L	GeneID:222194,Genbank:NM_198467.2,HGNC:HGNC:24765	round spermatid basic protein 1 like	GO:0005634	nucleus
APTR:13	0.194723	0.0226009	0.0193566	0.141536	0.0207206	0.100352	1.36e-23	1.59e-14	0.160124	0.195596	1.9e-10	0.0237609	0.022415	0.0405249	0.287212	0.0207306	5.72e-19	0.236898	0.472415	1.95e-09	2.64e-06	0.0184556	Chr7	77657661	77674327	-	NM_001131008.1	17590	antisense	intergenic	downstream	convergent	PTPN12	GeneID:5782,Genbank:XM_006716073.4,HGNC:HGNC:9645,MIM:600079	protein tyrosine phosphatase, non-receptor type 12	GO:0002102,GO:0004721,GO:0004725,GO:0004726,GO:0005654,GO:0005737,GO:0005829,GO:0005925,GO:0006470,GO:0017124,GO:0035335,GO:0038128,GO:0042058,GO:0042246,GO:0042995,GO:0071345,GO:0071364,GO:1901185,GO:2000587	podosome|phosphoprotein phosphatase activity|protein tyrosine phosphatase activity|non-membrane spanning protein tyrosine phosphatase activity|nucleoplasm|cytoplasm|cytosol|focal adhesion|protein dephosphorylation|SH3 domain binding|peptidyl-tyrosine dephosphorylation|ERBB2 signaling pathway|regulation of epidermal growth factor receptor signaling pathway|tissue regeneration|cell projection|cellu…
APTR:14	0.00811512	0.000932902	2.28e-07	0.00605215	0.000284	0.000686498	0.000285539	3.93e-05	0.0017714	0.00069717	0.00644886	0.0017871	0.000121	0.0101754	0.00499313	0.00330457	0.0197501	0.0010968	0.000161198	0.000827248	0.00615876	3.06e-07	Chr7	77644827	77697068	-	NM_198467.2	0	antisense	genic	exonic	overlapping	RSBN1L	GeneID:222194,Genbank:NM_198467.2,HGNC:HGNC:24765	round spermatid basic protein 1 like	GO:0005634	nucleus
APTR:15	0.0586656	0.0839613	0.0282658	0.15477	0.0307671	0.107109	0.0464274	0.0544379	0.101184	0.0904433	0.0831309	0.0181143	0.123145	0.197706	0.0571612	0.0404374	0.4362	0.152422	0.194067	0.0908181	0.112801	0.13558	Chr7	77686458	77697068	-	NM_198467.2	0	antisense	genic	exonic	overlapping	RSBN1L	GeneID:222194,Genbank:NM_198467.2,HGNC:HGNC:24765	round spermatid basic protein 1 like	GO:0005634	nucleus
APTR:16	0.0258879	0.0310538	0.00884413	0.174922	0.00616044	0.0372394	0.00797624	0.0340405	0.0481133	0.0138755	0.0517795	0.0222505	0.0968118	0.096353	0.0206926	0.0201838	0.0991828	0.0366093	0.0973608	0.0349534	0.0443651	0.0361407	Chr7	77477984	77697068	-	NM_198467.2	0	antisense	genic	exonic	overlapping	RSBN1L	GeneID:222194,Genbank:NM_198467.2,HGNC:HGNC:24765	round spermatid basic protein 1 like	GO:0005634	nucleus
APTR:17	2.24e-10	0.0031858	0.00170677	0.0170789	0.00253401	0.00117505	1.69e-15	2.58e-10	0.00412321	1.78e-10	0.00129407	0.000495171	0.00919436	3.19e-08	0.000277599	6.83e-06	0.00477306	7.79e-06	0.000218208	0.000833645	0.00275448	1.29e-18	Chr7	77644827	77697068	-	NM_198467.2	0	antisense	genic	exonic	overlapping	RSBN1L	GeneID:222194,Genbank:NM_198467.2,HGNC:HGNC:24765	round spermatid basic protein 1 like	GO:0005634	nucleus
APTR:18	1.05e-13	1.39e-08	1.77e-09	8.19e-11	3.59e-10	1.43e-11	0.000593765	4.32e-10	4.3e-09	0.000664459	0.0141081	1.13e-11	7.95e-08	0.000922601	1.34e-06	6.39e-05	0.00014173	2.34e-10	1.06e-13	7.72e-05	2.82e-07	3.99e-10	Chr7	77675809	77697068	-	NM_198467.2	0	antisense	genic	exonic	overlapping	RSBN1L	GeneID:222194,Genbank:NM_198467.2,HGNC:HGNC:24765	round spermatid basic protein 1 like	GO:0005634	nucleus
APTR:19	4.86e-08	0.0371924	1.13e-07	1.99e-08	8.2e-06	6.54e-07	4.16e-14	0.0237969	0.0025354	0.000649118	8.23e-05	0.000187625	2.71e-08	1.91e-17	1.8e-09	0.0320062	0.00649741	3.27e-08	3.24e-05	0.0632945	1.4e-16	0.340152	Chr7	77657660	77696266	-	NM_198467.2	160	antisense	intergenic	upstream	divergent	RSBN1L	GeneID:222194,Genbank:NM_198467.2,HGNC:HGNC:24765	round spermatid basic protein 1 like	GO:0005634	nucleus
APTR:2	0.0466149	0.10995	1.58e-06	6.55e-05	0.0180944	1.17136	4.5e-13	1.14e-07	0.000789479	1.8e-19	7.05e-12	0.0518852	1.23e-05	1.46e-14	5.68e-05	0.00110158	2.14e-10	4.59e-13	1.29e-05	1.45e-06	2.64e-11	2.06e-08	Chr7	77662679	77697046	-	NM_198467.2	0	antisense	genic	exonic	overlapping	RSBN1L	GeneID:222194,Genbank:NM_198467.2,HGNC:HGNC:24765	round spermatid basic protein 1 like	GO:0005634	nucleus
APTR:20	0.419653	0.0362517	0.283261	0.331296	0.0052957	0.617581	3.97e-17	0.163926	0.241075	0.0317472	0.53884	0.402775	0.252901	0.483913	0.368458	0.116204	0.197522	0.0438987	0.607225	0.138583	0.00245537	0.364745	Chr7	77684785	77696266	-	NM_198467.2	160	antisense	intergenic	upstream	divergent	RSBN1L	GeneID:222194,Genbank:NM_198467.2,HGNC:HGNC:24765	round spermatid basic protein 1 like	GO:0005634	nucleus
APTR:21	0.471806	0.282446	0.266816	9.07e-07	3.28e-06	1.82e-13	1.2e-20	0.6147	3.63e-16	0.0735017	1.33e-05	1.19e-13	3.13e-19	1.71e-12	1.33e-17	3.3e-14	5.17e-17	7.53e-08	1.33e-23	1.21e-25	8.06e-24	3.23e-09	Chr7	77658682	77696266	-	NM_198467.2	160	antisense	intergenic	upstream	divergent	RSBN1L	GeneID:222194,Genbank:NM_198467.2,HGNC:HGNC:24765	round spermatid basic protein 1 like	GO:0005634	nucleus
APTR:22	8.16e-24	6.39e-19	8.25e-19	5.64e-15	1.46e-18	1.52e-19	3.22e-25	3.12e-25	7.03e-23	5.16e-26	6.47e-26	1.8e-23	1.72e-15	7.26e-19	2.47e-27	4.68e-25	1.21e-20	3.78e-20	9.68e-24	2.84e-23	1.34e-10	4.96e-24	Chr7	77659093	77696266	-	NM_198467.2	160	antisense	intergenic	upstream	divergent	RSBN1L	GeneID:222194,Genbank:NM_198467.2,HGNC:HGNC:24765	round spermatid basic protein 1 like	GO:0005634	nucleus
APTR:23	7.46e-15	2.58e-07	0.000129795	0.000100499	0.00150848	0.00270048	0.00197033	2.12e-05	4.14e-07	0.00200374	7.35e-06	0.000920974	7.75e-06	0.00699755	0.000299531	8.77e-06	0.00172108	0.0121357	0.0113743	0.00340761	3.7e-06	0.0110251	Chr7	77675809	77696266	-	NM_198467.2	160	antisense	intergenic	upstream	divergent	RSBN1L	GeneID:222194,Genbank:NM_198467.2,HGNC:HGNC:24765	round spermatid basic protein 1 like	GO:0005634	nucleus
APTR:24	7.59e-14	7.07e-19	2.06e-05	2.79e-10	0.981613	4.06e-08	5.84e-10	0.0100817	1.16e-21	0.0533789	1.19e-18	2.83e-05	2.39e-11	5.31e-09	1.94e-17	0.912763	1.08e-07	2.81e-18	8.88e-14	5.97e-14	7.82e-20	5.2e-13	Chr7	77683643	77696266	-	NM_198467.2	160	antisense	intergenic	upstream	divergent	RSBN1L	GeneID:222194,Genbank:NM_198467.2,HGNC:HGNC:24765	round spermatid basic protein 1 like	GO:0005634	nucleus
APTR:25	8.7e-09	3.92e-11	2.28e-06	0.183036	6.76e-09	0.801999	2.09e-20	0.884432	1.62e-07	1.02e-11	0.470802	0.174535	0.165649	4.92e-05	0.207145	0.0707649	1.72883	0.843885	0.0107801	0.256717	0.00509937	0.00126222	Chr7	77683943	77696266	-	NM_198467.2	160	antisense	intergenic	upstream	divergent	RSBN1L	GeneID:222194,Genbank:NM_198467.2,HGNC:HGNC:24765	round spermatid basic protein 1 like	GO:0005634	nucleus
APTR:26	4.75e-07	8.39e-11	1.1e-10	1.76e-17	2.42e-15	5.86e-19	1.84e-12	3.01e-19	2.09e-19	3.99e-18	7.31e-15	4.48e-18	5.36e-13	5.6e-16	4.32e-11	8.95e-18	5.98e-15	3.8e-14	1.57e-15	1.07e-20	9.56e-09	8.21e-15	Chr7	77684221	77696266	-	NM_198467.2	160	antisense	intergenic	upstream	divergent	RSBN1L	GeneID:222194,Genbank:NM_198467.2,HGNC:HGNC:24765	round spermatid basic protein 1 like	GO:0005634	nucleus
APTR:27	0.508079	0.00234269	0.000483851	0.415765	0.205007	0.821286	3.42e-20	0.773408	0.0930518	0.22586	0.555626	0.391351	0.0352877	1.43e-10	1.85e-08	0.963987	0.558795	0.613367	0.0134994	0.429097	0.179275	1.08607	Chr7	77657660	77696265	-	NM_198467.2	161	antisense	intergenic	upstream	divergent	RSBN1L	GeneID:222194,Genbank:NM_198467.2,HGNC:HGNC:24765	round spermatid basic protein 1 like	GO:0005634	nucleus
APTR:28	0.0672336	0.140836	0.686997	1.47567	0.052405	0.374605	5.18e-11	0.165177	0.47242	0.0917001	1.85887	0.321453	0.519292	0.547064	0.927095	1.24112	0.358304	0.0209382	0.230621	0.322615	5.26e-07	0.049397	Chr7	77657660	77696265	-	NM_198467.2	161	antisense	intergenic	upstream	divergent	RSBN1L	GeneID:222194,Genbank:NM_198467.2,HGNC:HGNC:24765	round spermatid basic protein 1 like	GO:0005634	nucleus
APTR:3	0.709794	0.00822096	0.16626	0.421731	0.460751	0.000106967	2.56e-08	3.4e-05	0.211526	3.64e-08	0.389264	9.98e-07	0.00575818	0.00144435	0.00248162	0.384288	0.00293288	0.00067416	0.650763	1.70332	0.00325289	0.738877	Chr7	77683981	77697046	-	NM_198467.2	0	antisense	genic	exonic	overlapping	RSBN1L	GeneID:222194,Genbank:NM_198467.2,HGNC:HGNC:24765	round spermatid basic protein 1 like	GO:0005634	nucleus
APTR:4	0.0171798	1.68e-07	0.1011	0.297298	0.0252474	0.133376	3.18e-05	0.0489807	0.14127	0.0102446	0.150757	0.0201087	0.224638	0.0689885	0.0599652	0.0450779	0.137934	0.282266	0.0592856	3.27e-05	0.0849723	0.145208	Chr7	77682065	77696425	-	NM_198467.2	1	antisense	intergenic	upstream	divergent	RSBN1L	GeneID:222194,Genbank:NM_198467.2,HGNC:HGNC:24765	round spermatid basic protein 1 like	GO:0005634	nucleus
APTR:5	7.47175	6.85874	4.39158	8.96107	5.55087	5.50881	0.129604	9.76202	6.29288	6.29568	6.33501	7.40909	4.95863	3.28463	6.19036	6.98046	2.48751	8.88127	6.26108	3.55554	0.29606	8.57519	Chr7	77683838	77696339	-	NM_198467.2	87	antisense	intergenic	upstream	divergent	RSBN1L	GeneID:222194,Genbank:NM_198467.2,HGNC:HGNC:24765	round spermatid basic protein 1 like	GO:0005634	nucleus
APTR:6	1.23e-29	1.08e-42	1.35e-26	4.04e-46	5.31e-29	5.1e-90	0	1.88e-24	8.22e-27	9.07e-59	2.1e-52	1.49e-43	1.45e-21	2.74e-42	2.08e-30	2.26e-30	1.1e-26	8.13e-24	2.56e-30	1.47e-24	1.28e-14	1.4e-27	Chr7	77685192	77696289	-	NM_198467.2	137	antisense	intergenic	upstream	divergent	RSBN1L	GeneID:222194,Genbank:NM_198467.2,HGNC:HGNC:24765	round spermatid basic protein 1 like	GO:0005634	nucleus
APTR:7	8.15e-24	6.39e-19	8.34e-19	5.64e-15	1.43e-18	1.54e-19	3.23e-25	3.13e-25	7.06e-23	5.16e-26	6.49e-26	1.8e-23	1.71e-15	7.34e-19	2.47e-27	4.64e-25	1.36e-20	3.8e-20	9.72e-24	2.85e-23	1.35e-10	4.98e-24	Chr7	77659093	77696265	-	NM_198467.2	161	antisense	intergenic	upstream	divergent	RSBN1L	GeneID:222194,Genbank:NM_198467.2,HGNC:HGNC:24765	round spermatid basic protein 1 like	GO:0005634	nucleus
APTR:8	4.87e-07	8.47e-11	1.1e-10	1.8e-17	2.68e-15	6.36e-19	1.89e-12	3.14e-19	2.17e-19	4.09e-18	8.95e-15	5.51e-18	5.74e-13	5.82e-16	3.44e-11	1.13e-17	6.48e-15	2.71e-14	1.49e-15	1.09e-20	1.01e-08	5.29e-15	Chr7	77684221	77696265	-	NM_198467.2	161	antisense	intergenic	upstream	divergent	RSBN1L	GeneID:222194,Genbank:NM_198467.2,HGNC:HGNC:24765	round spermatid basic protein 1 like	GO:0005634	nucleus
APTR:9	4.86e-08	0.0370242	1.43e-07	2.01e-08	8.34e-06	6.69e-07	4.17e-14	0.0238513	0.00255811	0.000653259	8.67e-05	0.000198589	2.72e-08	1.92e-17	1.68e-09	0.0341087	0.00664082	2.96e-08	3.21e-05	0.0637957	1.42e-16	0.304619	Chr7	77657660	77696265	-	NM_198467.2	161	antisense	intergenic	upstream	divergent	RSBN1L	GeneID:222194,Genbank:NM_198467.2,HGNC:HGNC:24765	round spermatid basic protein 1 like	GO:0005634	nucleus
AQP4-AS1:1	0	0	0	0	0	0	0	0	0	0	0	3.16e-73	0	0	0	0	0	0	0	0	0	0	Chr18	26655742	26930757	+	XM_005258362.4	0	antisense	genic	exonic	containing	CHST9	GeneID:83539,Genbank:XM_017026034.1,HGNC:HGNC:19898,MIM:610191	carbohydrate sulfotransferase 9	GO:0000139,GO:0001537,GO:0005576,GO:0006790,GO:0016021,GO:0016051,GO:0030166,GO:0030203,GO:0030206,GO:0042446,GO:0047756	Golgi membrane|N-acetylgalactosamine 4-O-sulfotransferase activity|extracellular region|sulfur compound metabolic process|integral component of membrane|carbohydrate biosynthetic process|proteoglycan biosynthetic process|glycosaminoglycan metabolic process|chondroitin sulfate biosynthetic process|hormone biosynthetic process|chondroitin 4-sulfotransferase activity
AQP4-AS1:10	0	0	0	0	0	0	0	0	0	0	0	0	0	0	0	0	0	0	0	0	0	0	Chr18	26930660	26933708	+	XM_017026033.1	0	antisense	genic	intronic	nested	CHST9	GeneID:83539,Genbank:XM_017026034.1,HGNC:HGNC:19898,MIM:610191	carbohydrate sulfotransferase 9	GO:0000139,GO:0001537,GO:0005576,GO:0006790,GO:0016021,GO:0016051,GO:0030166,GO:0030203,GO:0030206,GO:0042446,GO:0047756	Golgi membrane|N-acetylgalactosamine 4-O-sulfotransferase activity|extracellular region|sulfur compound metabolic process|integral component of membrane|carbohydrate biosynthetic process|proteoglycan biosynthetic process|glycosaminoglycan metabolic process|chondroitin sulfate biosynthetic process|hormone biosynthetic process|chondroitin 4-sulfotransferase activity
AQP4-AS1:11	0	0	0	0	0	0	0	0	0	0	0	0	0	0	0	0	0	0	0	0	0	0	Chr18	26655742	26689388	+	NM_001258222.2	0	antisense	genic	intronic	overlapping	KCTD1	GeneID:284252,Genbank:NM_001258222.2,HGNC:HGNC:18249,MIM:613420	potassium channel tetramerization domain containing 1	GO:0000122,GO:0003714,GO:0005634,GO:0005654,GO:0006351,GO:0008134,GO:0042802,GO:0045892,GO:0051260	negative regulation of transcription from RNA polymerase II promoter|transcription corepressor activity|nucleus|nucleoplasm|transcription, DNA-templated|transcription factor binding|identical protein binding|negative regulation of transcription, DNA-templated|protein homooligomerization
AQP4-AS1:12	0	0	0	0	0	0.202314	0	0	0	0	0	0	0	0	0	0	0	0	0	0	0	0	Chr18	26655742	26660907	+	NM_001258222.2	0	antisense	genic	intronic	overlapping	KCTD1	GeneID:284252,Genbank:NM_001258222.2,HGNC:HGNC:18249,MIM:613420	potassium channel tetramerization domain containing 1	GO:0000122,GO:0003714,GO:0005634,GO:0005654,GO:0006351,GO:0008134,GO:0042802,GO:0045892,GO:0051260	negative regulation of transcription from RNA polymerase II promoter|transcription corepressor activity|nucleus|nucleoplasm|transcription, DNA-templated|transcription factor binding|identical protein binding|negative regulation of transcription, DNA-templated|protein homooligomerization
AQP4-AS1:13	0.0116499	0.0159909	0.00354846	0.0145206	0.00544244	0.00171869	0.0117942	0.00198092	0.00387901	0.000690966	0.0394932	0.00196594	0.00256854	0.0342675	1.28e-05	0.00648563	0.0260441	0.0101877	0.0022404	0.0168608	0.0174834	4.7e-09	Chr18	26655742	26703661	+	NM_001258222.2	0	antisense	genic	intronic	overlapping	KCTD1	GeneID:284252,Genbank:NM_001258222.2,HGNC:HGNC:18249,MIM:613420	potassium channel tetramerization domain containing 1	GO:0000122,GO:0003714,GO:0005634,GO:0005654,GO:0006351,GO:0008134,GO:0042802,GO:0045892,GO:0051260	negative regulation of transcription from RNA polymerase II promoter|transcription corepressor activity|nucleus|nucleoplasm|transcription, DNA-templated|transcription factor binding|identical protein binding|negative regulation of transcription, DNA-templated|protein homooligomerization
AQP4-AS1:14	0	0	0	0	0	0	0	0	0	0	0	3.16e-73	0	0	0	0	0	0	0	0	0	0	Chr18	26655742	26930757	+	XM_005258362.4	0	antisense	genic	exonic	containing	CHST9	GeneID:83539,Genbank:XM_017026034.1,HGNC:HGNC:19898,MIM:610191	carbohydrate sulfotransferase 9	GO:0000139,GO:0001537,GO:0005576,GO:0006790,GO:0016021,GO:0016051,GO:0030166,GO:0030203,GO:0030206,GO:0042446,GO:0047756	Golgi membrane|N-acetylgalactosamine 4-O-sulfotransferase activity|extracellular region|sulfur compound metabolic process|integral component of membrane|carbohydrate biosynthetic process|proteoglycan biosynthetic process|glycosaminoglycan metabolic process|chondroitin sulfate biosynthetic process|hormone biosynthetic process|chondroitin 4-sulfotransferase activity
AQP4-AS1:15	0	0	0	0	0	0	0	0	0	0	0	0	0	0	0	0	0	0	0	0	0	0	Chr18	26655742	26933085	+	XM_005258362.4	0	antisense	genic	exonic	containing	CHST9	GeneID:83539,Genbank:XM_017026034.1,HGNC:HGNC:19898,MIM:610191	carbohydrate sulfotransferase 9	GO:0000139,GO:0001537,GO:0005576,GO:0006790,GO:0016021,GO:0016051,GO:0030166,GO:0030203,GO:0030206,GO:0042446,GO:0047756	Golgi membrane|N-acetylgalactosamine 4-O-sulfotransferase activity|extracellular region|sulfur compound metabolic process|integral component of membrane|carbohydrate biosynthetic process|proteoglycan biosynthetic process|glycosaminoglycan metabolic process|chondroitin sulfate biosynthetic process|hormone biosynthetic process|chondroitin 4-sulfotransferase activity
AQP4-AS1:16	0	0	0	0	0	0	0	0	6.61e-25	0	0	0	0	0	0	2.75e-26	0	0	0	0	0	0	Chr18	26688111	26689668	+	NM_001258222.2	30599	antisense	intergenic	upstream	divergent	KCTD1	GeneID:284252,Genbank:NM_001258222.2,HGNC:HGNC:18249,MIM:613420	potassium channel tetramerization domain containing 1	GO:0000122,GO:0003714,GO:0005634,GO:0005654,GO:0006351,GO:0008134,GO:0042802,GO:0045892,GO:0051260	negative regulation of transcription from RNA polymerase II promoter|transcription corepressor activity|nucleus|nucleoplasm|transcription, DNA-templated|transcription factor binding|identical protein binding|negative regulation of transcription, DNA-templated|protein homooligomerization
AQP4-AS1:17	8.82e-25	1.88e-10	6.96e-23	0.0438767	0.0385994	8.11e-14	0.460799	0.0079353	0.00748876	1.49e-08	0.0557931	4.36e-33	0.00418551	3.59e-05	7.91e-18	0.00546262	0.0318008	0.000126875	0.021116	0.00283629	1.08e-14	0.0048594	Chr18	26865308	26935946	+	XM_006722555.4	0	antisense	genic	exonic	overlapping	CHST9	GeneID:83539,Genbank:XM_017026034.1,HGNC:HGNC:19898,MIM:610191	carbohydrate sulfotransferase 9	GO:0000139,GO:0001537,GO:0005576,GO:0006790,GO:0016021,GO:0016051,GO:0030166,GO:0030203,GO:0030206,GO:0042446,GO:0047756	Golgi membrane|N-acetylgalactosamine 4-O-sulfotransferase activity|extracellular region|sulfur compound metabolic process|integral component of membrane|carbohydrate biosynthetic process|proteoglycan biosynthetic process|glycosaminoglycan metabolic process|chondroitin sulfate biosynthetic process|hormone biosynthetic process|chondroitin 4-sulfotransferase activity
AQP4-AS1:18	0	0	0	0	0	0	0	0	0	0	0	0	0	0	0	2.31e-18	0	0	0	0	0	0	Chr18	26865308	27190698	+	XM_005258362.4	0	antisense	genic	exonic	containing	CHST9	GeneID:83539,Genbank:XM_017026034.1,HGNC:HGNC:19898,MIM:610191	carbohydrate sulfotransferase 9	GO:0000139,GO:0001537,GO:0005576,GO:0006790,GO:0016021,GO:0016051,GO:0030166,GO:0030203,GO:0030206,GO:0042446,GO:0047756	Golgi membrane|N-acetylgalactosamine 4-O-sulfotransferase activity|extracellular region|sulfur compound metabolic process|integral component of membrane|carbohydrate biosynthetic process|proteoglycan biosynthetic process|glycosaminoglycan metabolic process|chondroitin sulfate biosynthetic process|hormone biosynthetic process|chondroitin 4-sulfotransferase activity
AQP4-AS1:2	0	0	0	0	0	0	0	0	0	0	0	0	0	0	0	0	0	0	0	0	0	0	Chr18	26655743	26933085	+	XM_005258362.4	0	antisense	genic	exonic	containing	CHST9	GeneID:83539,Genbank:XM_017026034.1,HGNC:HGNC:19898,MIM:610191	carbohydrate sulfotransferase 9	GO:0000139,GO:0001537,GO:0005576,GO:0006790,GO:0016021,GO:0016051,GO:0030166,GO:0030203,GO:0030206,GO:0042446,GO:0047756	Golgi membrane|N-acetylgalactosamine 4-O-sulfotransferase activity|extracellular region|sulfur compound metabolic process|integral component of membrane|carbohydrate biosynthetic process|proteoglycan biosynthetic process|glycosaminoglycan metabolic process|chondroitin sulfate biosynthetic process|hormone biosynthetic process|chondroitin 4-sulfotransferase activity
AQP4-AS1:3	2.27e-27	0	0	7.55e-29	0	0	0	0	0	0	1.62e-28	0	0	0	0	0	3.08e-26	0	0	0	0	0	Chr18	26703086	26925827	+	XM_005258362.4	0	antisense	genic	exonic	containing	CHST9	GeneID:83539,Genbank:XM_017026034.1,HGNC:HGNC:19898,MIM:610191	carbohydrate sulfotransferase 9	GO:0000139,GO:0001537,GO:0005576,GO:0006790,GO:0016021,GO:0016051,GO:0030166,GO:0030203,GO:0030206,GO:0042446,GO:0047756	Golgi membrane|N-acetylgalactosamine 4-O-sulfotransferase activity|extracellular region|sulfur compound metabolic process|integral component of membrane|carbohydrate biosynthetic process|proteoglycan biosynthetic process|glycosaminoglycan metabolic process|chondroitin sulfate biosynthetic process|hormone biosynthetic process|chondroitin 4-sulfotransferase activity
AQP4-AS1:4	0	0	0	0	0	0	0	0	0	0	0	0	0	0	0	0	0	0	0	0	0	0	Chr18	26764139	26930725	+	XM_005258362.4	0	antisense	genic	exonic	containing	CHST9	GeneID:83539,Genbank:XM_017026034.1,HGNC:HGNC:19898,MIM:610191	carbohydrate sulfotransferase 9	GO:0000139,GO:0001537,GO:0005576,GO:0006790,GO:0016021,GO:0016051,GO:0030166,GO:0030203,GO:0030206,GO:0042446,GO:0047756	Golgi membrane|N-acetylgalactosamine 4-O-sulfotransferase activity|extracellular region|sulfur compound metabolic process|integral component of membrane|carbohydrate biosynthetic process|proteoglycan biosynthetic process|glycosaminoglycan metabolic process|chondroitin sulfate biosynthetic process|hormone biosynthetic process|chondroitin 4-sulfotransferase activity
AQP4-AS1:5	0	0	0	0	0	0	0	0	0	0	0	7.33e-16	0	0	0	0.110207	0	0	0	0	0	0	Chr18	26865238	26930727	+	XM_005258362.4	0	antisense	genic	exonic	containing	CHST9	GeneID:83539,Genbank:XM_017026034.1,HGNC:HGNC:19898,MIM:610191	carbohydrate sulfotransferase 9	GO:0000139,GO:0001537,GO:0005576,GO:0006790,GO:0016021,GO:0016051,GO:0030166,GO:0030203,GO:0030206,GO:0042446,GO:0047756	Golgi membrane|N-acetylgalactosamine 4-O-sulfotransferase activity|extracellular region|sulfur compound metabolic process|integral component of membrane|carbohydrate biosynthetic process|proteoglycan biosynthetic process|glycosaminoglycan metabolic process|chondroitin sulfate biosynthetic process|hormone biosynthetic process|chondroitin 4-sulfotransferase activity
AQP4-AS1:6	0	0	0	0	0	0	0	0	0	0	0	0	0	0	0	3.1e-18	0	0	0	0	0	0	Chr18	26865307	27190698	+	XM_005258362.4	0	antisense	genic	exonic	containing	CHST9	GeneID:83539,Genbank:XM_017026034.1,HGNC:HGNC:19898,MIM:610191	carbohydrate sulfotransferase 9	GO:0000139,GO:0001537,GO:0005576,GO:0006790,GO:0016021,GO:0016051,GO:0030166,GO:0030203,GO:0030206,GO:0042446,GO:0047756	Golgi membrane|N-acetylgalactosamine 4-O-sulfotransferase activity|extracellular region|sulfur compound metabolic process|integral component of membrane|carbohydrate biosynthetic process|proteoglycan biosynthetic process|glycosaminoglycan metabolic process|chondroitin sulfate biosynthetic process|hormone biosynthetic process|chondroitin 4-sulfotransferase activity
AQP4-AS1:7	1.49e-31	0.0461248	4.44e-22	4.97e-15	0.130831	1.27e-07	0.000186156	3.18e-06	0.0311689	3.05e-06	0.152575	1.21e-36	0.00491871	0.0130823	0.0904225	0.00502272	1.21e-05	1.77e-05	0.133122	0.0198173	0.000232392	2.08e-10	Chr18	26865308	26935946	+	XM_006722555.4	0	antisense	genic	exonic	overlapping	CHST9	GeneID:83539,Genbank:XM_017026034.1,HGNC:HGNC:19898,MIM:610191	carbohydrate sulfotransferase 9	GO:0000139,GO:0001537,GO:0005576,GO:0006790,GO:0016021,GO:0016051,GO:0030166,GO:0030203,GO:0030206,GO:0042446,GO:0047756	Golgi membrane|N-acetylgalactosamine 4-O-sulfotransferase activity|extracellular region|sulfur compound metabolic process|integral component of membrane|carbohydrate biosynthetic process|proteoglycan biosynthetic process|glycosaminoglycan metabolic process|chondroitin sulfate biosynthetic process|hormone biosynthetic process|chondroitin 4-sulfotransferase activity
AQP4-AS1:8	8.92e-32	9.12e-11	1.88e-22	0.191985	0.0221753	0.00110767	0.0285191	2.24e-07	0.0784272	0.0661234	0.00148461	1.95e-32	0.000364539	0.000295862	9.05e-29	0.0688708	1.23e-06	8.69e-07	0.02571	0.0475281	2.66e-15	2.01e-13	Chr18	26865308	26936673	+	XM_006722555.4	0	antisense	genic	exonic	overlapping	CHST9	GeneID:83539,Genbank:XM_017026034.1,HGNC:HGNC:19898,MIM:610191	carbohydrate sulfotransferase 9	GO:0000139,GO:0001537,GO:0005576,GO:0006790,GO:0016021,GO:0016051,GO:0030166,GO:0030203,GO:0030206,GO:0042446,GO:0047756	Golgi membrane|N-acetylgalactosamine 4-O-sulfotransferase activity|extracellular region|sulfur compound metabolic process|integral component of membrane|carbohydrate biosynthetic process|proteoglycan biosynthetic process|glycosaminoglycan metabolic process|chondroitin sulfate biosynthetic process|hormone biosynthetic process|chondroitin 4-sulfotransferase activity
AQP4-AS1:9	0	0	0	0	0	0	0	0	0	0	0	0	0	0	0	0	0	0	0	0	0	0	Chr18	26909821	26930727	+	XM_005258362.4	0	antisense	genic	exonic	overlapping	CHST9	GeneID:83539,Genbank:XM_017026034.1,HGNC:HGNC:19898,MIM:610191	carbohydrate sulfotransferase 9	GO:0000139,GO:0001537,GO:0005576,GO:0006790,GO:0016021,GO:0016051,GO:0030166,GO:0030203,GO:0030206,GO:0042446,GO:0047756	Golgi membrane|N-acetylgalactosamine 4-O-sulfotransferase activity|extracellular region|sulfur compound metabolic process|integral component of membrane|carbohydrate biosynthetic process|proteoglycan biosynthetic process|glycosaminoglycan metabolic process|chondroitin sulfate biosynthetic process|hormone biosynthetic process|chondroitin 4-sulfotransferase activity
ARF4-AS1:1	0.399155	0.0354363	3.36e-30	0.044651	1.83e-28	0.0340494	0.316106	8.66e-29	1.39e-28	0.192157	0.0413309	0.0452031	0.139415	0.0403962	0.450802	5.57e-13	1.01e-27	0.148711	0.514325	2.47e-29	0.284603	3.57e-29	Chr3	57597634	57598653	+	NM_001322176.1	0	sense	genic	intronic	nested	PDE12	GeneID:201626,Genbank:NM_001322176.1,HGNC:HGNC:25386,MIM:616519	phosphodiesterase 12	GO:0000175,GO:0000288,GO:0000958,GO:0004527,GO:0004535,GO:0005759,GO:0006397,GO:0035457,GO:0044528,GO:0045070,GO:0046872,GO:0060548,GO:0071346,GO:0071359,GO:0090305,GO:0090324,GO:0090503	3'-5'-exoribonuclease activity|nuclear-transcribed mRNA catabolic process, deadenylation-dependent decay|mitochondrial mRNA catabolic process|exonuclease activity|poly(A)-specific ribonuclease activity|mitochondrial matrix|mRNA processing|cellular response to interferon-alpha|regulation of mitochondrial mRNA stability|positive regulation of viral genome replication|metal ion binding|negative regu…
ARF4-AS1:10	0.0689791	0.0113633	0.000176815	6.2e-28	0.0134898	0	1.42e-27	7.06e-08	0.288216	1.1e-26	0.0120349	0.0575509	0.00130425	0.0384823	0.0228364	0.0486133	6.18e-28	0.0720826	8.64e-05	4.9e-20	1.10635	0.00151125	Chr3	57597741	57600927	+	NM_001322176.1	0	sense	genic	intronic	nested	PDE12	GeneID:201626,Genbank:NM_001322176.1,HGNC:HGNC:25386,MIM:616519	phosphodiesterase 12	GO:0000175,GO:0000288,GO:0000958,GO:0004527,GO:0004535,GO:0005759,GO:0006397,GO:0035457,GO:0044528,GO:0045070,GO:0046872,GO:0060548,GO:0071346,GO:0071359,GO:0090305,GO:0090324,GO:0090503	3'-5'-exoribonuclease activity|nuclear-transcribed mRNA catabolic process, deadenylation-dependent decay|mitochondrial mRNA catabolic process|exonuclease activity|poly(A)-specific ribonuclease activity|mitochondrial matrix|mRNA processing|cellular response to interferon-alpha|regulation of mitochondrial mRNA stability|positive regulation of viral genome replication|metal ion binding|negative regu…
ARF4-AS1:11	0.00258243	0.000682866	0.000151229	5.15e-28	0.00915939	0	1.17e-27	1e-07	0.236243	5.06e-28	0.00894905	0.0320828	0.00208431	0.0243001	0.00460088	0.0664008	8.52e-28	0.0644808	4.54e-06	7.54e-20	0.000812759	0.000457046	Chr3	57597789	57600916	+	NM_001322176.1	0	sense	genic	intronic	nested	PDE12	GeneID:201626,Genbank:NM_001322176.1,HGNC:HGNC:25386,MIM:616519	phosphodiesterase 12	GO:0000175,GO:0000288,GO:0000958,GO:0004527,GO:0004535,GO:0005759,GO:0006397,GO:0035457,GO:0044528,GO:0045070,GO:0046872,GO:0060548,GO:0071346,GO:0071359,GO:0090305,GO:0090324,GO:0090503	3'-5'-exoribonuclease activity|nuclear-transcribed mRNA catabolic process, deadenylation-dependent decay|mitochondrial mRNA catabolic process|exonuclease activity|poly(A)-specific ribonuclease activity|mitochondrial matrix|mRNA processing|cellular response to interferon-alpha|regulation of mitochondrial mRNA stability|positive regulation of viral genome replication|metal ion binding|negative regu…
ARF4-AS1:2	0.0028277	0	3.29e-05	0.00395014	2.68e-05	0	0	8.14e-09	7.82e-05	0	0.00177734	3.39e-07	0.000183394	0.061201	0	8.73e-05	0	0.188261	3.54e-05	1.01e-08	0.000952961	0	Chr3	57597715	57600920	+	NM_001322176.1	0	sense	genic	intronic	nested	PDE12	GeneID:201626,Genbank:NM_001322176.1,HGNC:HGNC:25386,MIM:616519	phosphodiesterase 12	GO:0000175,GO:0000288,GO:0000958,GO:0004527,GO:0004535,GO:0005759,GO:0006397,GO:0035457,GO:0044528,GO:0045070,GO:0046872,GO:0060548,GO:0071346,GO:0071359,GO:0090305,GO:0090324,GO:0090503	3'-5'-exoribonuclease activity|nuclear-transcribed mRNA catabolic process, deadenylation-dependent decay|mitochondrial mRNA catabolic process|exonuclease activity|poly(A)-specific ribonuclease activity|mitochondrial matrix|mRNA processing|cellular response to interferon-alpha|regulation of mitochondrial mRNA stability|positive regulation of viral genome replication|metal ion binding|negative regu…
ARF4-AS1:3	0.00073849	1.75e-05	0.0174486	1.06e-29	1.41e-26	0	2.94e-27	3.19e-29	1.03e-28	0.0102396	0.000328387	1.23e-29	1.16e-28	9.26e-30	0.000297238	0.00138664	1.35e-27	2.98e-29	5.01e-30	1.34e-28	6.35e-29	9.67e-29	Chr3	57597789	57600916	+	NM_001322176.1	0	sense	genic	intronic	nested	PDE12	GeneID:201626,Genbank:NM_001322176.1,HGNC:HGNC:25386,MIM:616519	phosphodiesterase 12	GO:0000175,GO:0000288,GO:0000958,GO:0004527,GO:0004535,GO:0005759,GO:0006397,GO:0035457,GO:0044528,GO:0045070,GO:0046872,GO:0060548,GO:0071346,GO:0071359,GO:0090305,GO:0090324,GO:0090503	3'-5'-exoribonuclease activity|nuclear-transcribed mRNA catabolic process, deadenylation-dependent decay|mitochondrial mRNA catabolic process|exonuclease activity|poly(A)-specific ribonuclease activity|mitochondrial matrix|mRNA processing|cellular response to interferon-alpha|regulation of mitochondrial mRNA stability|positive regulation of viral genome replication|metal ion binding|negative regu…
ARF4-AS1:4	0.00252469	0.000644224	0.000138482	2.94e-28	0.00744587	0	1.3e-30	9.78e-08	0.191983	9.82e-30	0.00914359	0.0389252	0.00184546	0.0496477	0.0040682	0.0605564	8.32e-28	0.0445226	4.72e-06	6.92e-20	0.000628867	0.000367171	Chr3	57597796	57600927	+	NM_001322176.1	0	sense	genic	intronic	nested	PDE12	GeneID:201626,Genbank:NM_001322176.1,HGNC:HGNC:25386,MIM:616519	phosphodiesterase 12	GO:0000175,GO:0000288,GO:0000958,GO:0004527,GO:0004535,GO:0005759,GO:0006397,GO:0035457,GO:0044528,GO:0045070,GO:0046872,GO:0060548,GO:0071346,GO:0071359,GO:0090305,GO:0090324,GO:0090503	3'-5'-exoribonuclease activity|nuclear-transcribed mRNA catabolic process, deadenylation-dependent decay|mitochondrial mRNA catabolic process|exonuclease activity|poly(A)-specific ribonuclease activity|mitochondrial matrix|mRNA processing|cellular response to interferon-alpha|regulation of mitochondrial mRNA stability|positive regulation of viral genome replication|metal ion binding|negative regu…
ARF4-AS1:5	0.00371615	0	5.16e-05	0.0250044	4.49e-05	0	0	1.16e-08	9.44e-05	0	0.00323127	7.47e-07	0.000244144	0.0799903	0	0.000115322	0	7.64e-30	5.99e-05	6.22e-19	0.00412899	0	Chr3	57597741	57600920	+	NM_001322176.1	0	sense	genic	intronic	nested	PDE12	GeneID:201626,Genbank:NM_001322176.1,HGNC:HGNC:25386,MIM:616519	phosphodiesterase 12	GO:0000175,GO:0000288,GO:0000958,GO:0004527,GO:0004535,GO:0005759,GO:0006397,GO:0035457,GO:0044528,GO:0045070,GO:0046872,GO:0060548,GO:0071346,GO:0071359,GO:0090305,GO:0090324,GO:0090503	3'-5'-exoribonuclease activity|nuclear-transcribed mRNA catabolic process, deadenylation-dependent decay|mitochondrial mRNA catabolic process|exonuclease activity|poly(A)-specific ribonuclease activity|mitochondrial matrix|mRNA processing|cellular response to interferon-alpha|regulation of mitochondrial mRNA stability|positive regulation of viral genome replication|metal ion binding|negative regu…
ARF4-AS1:6	0.0430395	0.000482303	0.0225363	2.31e-29	2.73e-26	0	4.28e-27	2.74e-29	1.93e-28	0.250503	0.000589243	4.43e-29	9.37e-29	7.94e-30	0.0024644	0.00111731	9.63e-28	8.04e-29	2.48e-28	9.15e-29	1.71e-24	7.18e-28	Chr3	57597741	57600916	+	NM_001322176.1	0	sense	genic	intronic	nested	PDE12	GeneID:201626,Genbank:NM_001322176.1,HGNC:HGNC:25386,MIM:616519	phosphodiesterase 12	GO:0000175,GO:0000288,GO:0000958,GO:0004527,GO:0004535,GO:0005759,GO:0006397,GO:0035457,GO:0044528,GO:0045070,GO:0046872,GO:0060548,GO:0071346,GO:0071359,GO:0090305,GO:0090324,GO:0090503	3'-5'-exoribonuclease activity|nuclear-transcribed mRNA catabolic process, deadenylation-dependent decay|mitochondrial mRNA catabolic process|exonuclease activity|poly(A)-specific ribonuclease activity|mitochondrial matrix|mRNA processing|cellular response to interferon-alpha|regulation of mitochondrial mRNA stability|positive regulation of viral genome replication|metal ion binding|negative regu…
ARF4-AS1:7	8.21e-31	3.73e-29	5.36e-31	5.87e-30	1.37e-29	3.42e-30	1.02e-28	1.14e-29	1.49e-29	4.89e-20	4.34e-30	1.92e-30	1.21e-29	8.41e-29	4.02e-30	1.11e-27	1.05e-27	8.21e-30	6.71e-29	4.15e-28	4.19e-28	8.33e-30	Chr3	57597741	57606492	+	NM_001322176.1	0	sense	genic	intronic	nested	PDE12	GeneID:201626,Genbank:NM_001322176.1,HGNC:HGNC:25386,MIM:616519	phosphodiesterase 12	GO:0000175,GO:0000288,GO:0000958,GO:0004527,GO:0004535,GO:0005759,GO:0006397,GO:0035457,GO:0044528,GO:0045070,GO:0046872,GO:0060548,GO:0071346,GO:0071359,GO:0090305,GO:0090324,GO:0090503	3'-5'-exoribonuclease activity|nuclear-transcribed mRNA catabolic process, deadenylation-dependent decay|mitochondrial mRNA catabolic process|exonuclease activity|poly(A)-specific ribonuclease activity|mitochondrial matrix|mRNA processing|cellular response to interferon-alpha|regulation of mitochondrial mRNA stability|positive regulation of viral genome replication|metal ion binding|negative regu…
ARF4-AS1:8	1.3491	2.57885	1.53647	3.44631	1.97318	1.59012	2.08064	2.08405	2.78714	2.39801	2.86002	2.08215	2.19765	3.16421	3.02979	1.01975	9.58118	2.13062	2.17297	2.20738	1.94068	1.64423	Chr3	57597741	57608610	+	NM_001322176.1	0	sense	genic	intronic	nested	PDE12	GeneID:201626,Genbank:NM_001322176.1,HGNC:HGNC:25386,MIM:616519	phosphodiesterase 12	GO:0000175,GO:0000288,GO:0000958,GO:0004527,GO:0004535,GO:0005759,GO:0006397,GO:0035457,GO:0044528,GO:0045070,GO:0046872,GO:0060548,GO:0071346,GO:0071359,GO:0090305,GO:0090324,GO:0090503	3'-5'-exoribonuclease activity|nuclear-transcribed mRNA catabolic process, deadenylation-dependent decay|mitochondrial mRNA catabolic process|exonuclease activity|poly(A)-specific ribonuclease activity|mitochondrial matrix|mRNA processing|cellular response to interferon-alpha|regulation of mitochondrial mRNA stability|positive regulation of viral genome replication|metal ion binding|negative regu…
ARHGAP22-IT1:1	0.0184516	0.208003	0	0.0427527	0.0216461	0.103949	0.229342	0.0217443	0.060727	0.0502595	0.0742649	0.081806	0.00794897	0	0.0793903	0	0.140218	0.186508	0	0.0191262	0.0965889	0.0734766	Chr10	48509861	48511678	-	NM_001256025.2	0	sense	genic	intronic	nested	ARHGAP22	GeneID:58504,Genbank:XM_011540013.3,HGNC:HGNC:30320,MIM:610585	Rho GTPase activating protein 22	GO:0001525,GO:0005096,GO:0005634,GO:0005829,GO:0005925,GO:0006351,GO:0006355,GO:0007165,GO:0030154,GO:0051056	angiogenesis|GTPase activator activity|nucleus|cytosol|focal adhesion|transcription, DNA-templated|regulation of transcription, DNA-templated|signal transduction|cell differentiation|regulation of small GTPase mediated signal transduction
ARHGAP22-IT1:2	0	2.19e-27	0	5.23e-22	0	1.6e-05	0.00023388	0	0	2.81e-10	3.22e-30	2.5e-16	0.0132407	0	0	0	6.37e-20	1.21e-18	0	0.0315826	1.78e-29	4.79e-14	Chr10	48509992	48511677	-	XM_024448103.1	0	sense	genic	intronic	nested	ARHGAP22	GeneID:58504,Genbank:XM_011540013.3,HGNC:HGNC:30320,MIM:610585	Rho GTPase activating protein 22	GO:0001525,GO:0005096,GO:0005634,GO:0005829,GO:0005925,GO:0006351,GO:0006355,GO:0007165,GO:0030154,GO:0051056	angiogenesis|GTPase activator activity|nucleus|cytosol|focal adhesion|transcription, DNA-templated|regulation of transcription, DNA-templated|signal transduction|cell differentiation|regulation of small GTPase mediated signal transduction
ARHGAP22-IT1:3	0	0	0	0	0	0	0	0	0	0	4.84e-31	5.99e-16	0.0319463	0	0	0	1.65e-19	0	0	0	0	3.16e-13	Chr10	48510525	48511589	-	XM_011540003.1	0	sense	genic	intronic	nested	ARHGAP22	GeneID:58504,Genbank:XM_011540013.3,HGNC:HGNC:30320,MIM:610585	Rho GTPase activating protein 22	GO:0001525,GO:0005096,GO:0005634,GO:0005829,GO:0005925,GO:0006351,GO:0006355,GO:0007165,GO:0030154,GO:0051056	angiogenesis|GTPase activator activity|nucleus|cytosol|focal adhesion|transcription, DNA-templated|regulation of transcription, DNA-templated|signal transduction|cell differentiation|regulation of small GTPase mediated signal transduction
ARHGAP26-AS1:1	0.00431242	1.46e-24	0	0	3.71e-37	0	0	0	0	0	0	1.41e-10	0	0	0	0	0	0	0	0	0	0	Chr5	142859612	142871213	-	XM_017009250.2	0	antisense	genic	intronic	nested	ARHGAP26	GeneID:23092,Genbank:XM_005268402.4,HGNC:HGNC:17073,MIM:605370	Rho GTPase activating protein 26
ARHGAP26-AS1:2	0.0310149	6.85e-25	0	0	0.0701798	0	0	0	0	0	0	0.00104314	0	0	0	0	0	0	0	0	0	0	Chr5	142859604	142868922	-	XM_011537611.3	0	antisense	genic	intronic	nested	ARHGAP26	GeneID:23092,Genbank:XM_005268402.4,HGNC:HGNC:17073,MIM:605370	Rho GTPase activating protein 26
ARHGAP26-AS1:3	0	0	0	0	0.021266	0	0	0	0	0	0	0	0	0	0	0	0	0	0	0	0	0	Chr5	142859604	142868916	-	NM_001349547.1	0	antisense	genic	intronic	nested	ARHGAP26	GeneID:23092,Genbank:XM_005268402.4,HGNC:HGNC:17073,MIM:605370	Rho GTPase activating protein 26
ARHGAP26-AS1:4	0.0135187	0.0170106	0.0146254	0	0.0213721	0	0	0	0	0	0.0440125	0.0393676	0	0	0	0	0	0	0	0	0	0.0141574	Chr5	142859604	142868910	-	NM_001349547.1	0	antisense	genic	intronic	nested	ARHGAP26	GeneID:23092,Genbank:XM_005268402.4,HGNC:HGNC:17073,MIM:605370	Rho GTPase activating protein 26
ARHGAP26-AS1:5	0.0187373	0.0170435	0.0146593	0	0.0152645	0	0	0	0	0	0.0443048	0.0247735	0	0	0	0	0	0	0	0	0	0.0141962	Chr5	142859605	142868910	-	XM_006714774.4	0	antisense	genic	intronic	nested	ARHGAP26	GeneID:23092,Genbank:XM_005268402.4,HGNC:HGNC:17073,MIM:605370	Rho GTPase activating protein 26
ARHGAP26-AS1:6	0.00331437	1.39e-24	0	0	2.81e-37	0	0	0	0	0	0	1.26e-10	0	0	0	0	0	0	0	0	0	0	Chr5	142859612	142868909	-	XM_005268402.4	0	antisense	genic	intronic	nested	ARHGAP26	GeneID:23092,Genbank:XM_005268402.4,HGNC:HGNC:17073,MIM:605370	Rho GTPase activating protein 26
ARHGAP26-IT1:1	0.978494	1.7659	0.49266	1.08123	0.315225	0.274351	0.378601	0.868369	1.34869	2.55226	1.02248	0.522818	0.161384	1.57692	1.54184	0.480698	4.82562	0.168005	0.566103	0.616015	0.754009	0.295512	Chr5	143192500	143194166	+	XM_005268402.4	0	sense	genic	intronic	nested	ARHGAP26	GeneID:23092,Genbank:XM_005268402.4,HGNC:HGNC:17073,MIM:605370	Rho GTPase activating protein 26
ARHGAP31-AS1:1	0.0749853	0	0.0725395	0.163057	0.228024	0.0611614	0.613972	0	0.223327	0.0973818	0.0768913	0.0986588	0.295292	0	0.167083	0.0764313	0	0.178617	0.244362	0.198072	1.34182	0	Chr3	119314293	119322760	-	XM_017006955.1	0	antisense	genic	intronic	nested	ARHGAP31	GeneID:57514,Genbank:XM_006713714.3,HGNC:HGNC:29216,MIM:610911	Rho GTPase activating protein 31	GO:0005096,GO:0005829,GO:0005925,GO:0007264,GO:0017124,GO:0030027,GO:0051056	GTPase activator activity|cytosol|focal adhesion|small GTPase mediated signal transduction|SH3 domain binding|lamellipodium|regulation of small GTPase mediated signal transduction
ARHGAP5-AS1:1	0.000900053	0.368701	0.31499	0.0547153	0.00610082	0.66915	0.00194857	0.306867	1.56445	0.496235	0.985904	0.0001524	3.74e-05	0.723372	0.420478	0.612476	0.000635043	0.0871476	0.153573	0.735246	0.0188579	0.0561843	Chr14	32073785	32076877	-	XM_005267636.4	0	antisense	genic	exonic	nested	ARHGAP5	GeneID:394,Genbank:XM_005267636.4,HGNC:HGNC:675,MIM:602680	Rho GTPase activating protein 5	GO:0003924,GO:0005096,GO:0005525,GO:0005737,GO:0005783,GO:0005829,GO:0007155,GO:0007266,GO:0016020,GO:0030879,GO:0042169,GO:0051056	GTPase activity|GTPase activator activity|GTP binding|cytoplasm|endoplasmic reticulum|cytosol|cell adhesion|Rho protein signal transduction|membrane|mammary gland development|SH2 domain binding|regulation of small GTPase mediated signal transduction	path:hsa04510,path:hsa04670	Focal adhesion|Leukocyte transendothelial migration
ARHGAP5-AS1:2	5.12e-05	5.94e-22	7.95e-23	1.1e-25	4.63e-27	2e-19	0	1.61e-09	1.11e-21	7.68e-18	2.4e-20	5.74e-09	8.67e-19	6e-24	2.02e-08	5.85e-19	4.38e-27	6.45e-22	2.01e-17	3.38e-21	7.41e-11	5.94e-22	Chr14	32076150	32076796	-	XM_005267636.4	0	antisense	genic	exonic	nested	ARHGAP5	GeneID:394,Genbank:XM_005267636.4,HGNC:HGNC:675,MIM:602680	Rho GTPase activating protein 5	GO:0003924,GO:0005096,GO:0005525,GO:0005737,GO:0005783,GO:0005829,GO:0007155,GO:0007266,GO:0016020,GO:0030879,GO:0042169,GO:0051056	GTPase activity|GTPase activator activity|GTP binding|cytoplasm|endoplasmic reticulum|cytosol|cell adhesion|Rho protein signal transduction|membrane|mammary gland development|SH2 domain binding|regulation of small GTPase mediated signal transduction	path:hsa04510,path:hsa04670	Focal adhesion|Leukocyte transendothelial migration
ARHGAP5-AS1:3	0.0851691	0.000984982	0.0163728	7.4e-05	2.23e-07	0.158413	0.000478316	0.545959	5e-11	2.91e-12	5.51e-06	0.00192989	0.204307	1.35e-12	0.0846962	0.00330887	0.301373	0.0746453	0.0631443	0.0956787	0.2357	0.11098	Chr14	32075419	32076793	-	XM_005267636.4	0	antisense	genic	exonic	nested	ARHGAP5	GeneID:394,Genbank:XM_005267636.4,HGNC:HGNC:675,MIM:602680	Rho GTPase activating protein 5	GO:0003924,GO:0005096,GO:0005525,GO:0005737,GO:0005783,GO:0005829,GO:0007155,GO:0007266,GO:0016020,GO:0030879,GO:0042169,GO:0051056	GTPase activity|GTPase activator activity|GTP binding|cytoplasm|endoplasmic reticulum|cytosol|cell adhesion|Rho protein signal transduction|membrane|mammary gland development|SH2 domain binding|regulation of small GTPase mediated signal transduction	path:hsa04510,path:hsa04670	Focal adhesion|Leukocyte transendothelial migration
ARHGAP5-AS1:4	0.590462	0.48823	1.21823	1.07994	0.433337	0.0546863	0.599303	0.0144153	1.95e-08	9.33e-14	4.77e-06	1.27044	0.00387683	0.527183	1.26487	0.000611986	0.0104228	0.566066	0.441476	0.0188121	0.493773	0.137628	Chr14	32074946	32076793	-	XM_005267636.4	0	antisense	genic	exonic	nested	ARHGAP5	GeneID:394,Genbank:XM_005267636.4,HGNC:HGNC:675,MIM:602680	Rho GTPase activating protein 5	GO:0003924,GO:0005096,GO:0005525,GO:0005737,GO:0005783,GO:0005829,GO:0007155,GO:0007266,GO:0016020,GO:0030879,GO:0042169,GO:0051056	GTPase activity|GTPase activator activity|GTP binding|cytoplasm|endoplasmic reticulum|cytosol|cell adhesion|Rho protein signal transduction|membrane|mammary gland development|SH2 domain binding|regulation of small GTPase mediated signal transduction	path:hsa04510,path:hsa04670	Focal adhesion|Leukocyte transendothelial migration
ARHGAP5-AS1:5	0.24107	0.00133616	0.0675855	0.000166659	6.17e-07	1.29019	0.000747738	0.00481642	3.15e-10	8.15e-15	1.82e-05	0.00425422	0.726846	4.6e-12	2.11e-09	0.0169392	0.492089	0.334942	0.364727	0.788392	0.977768	0.171048	Chr14	32075419	32076699	-	XM_005267636.4	0	antisense	genic	exonic	nested	ARHGAP5	GeneID:394,Genbank:XM_005267636.4,HGNC:HGNC:675,MIM:602680	Rho GTPase activating protein 5	GO:0003924,GO:0005096,GO:0005525,GO:0005737,GO:0005783,GO:0005829,GO:0007155,GO:0007266,GO:0016020,GO:0030879,GO:0042169,GO:0051056	GTPase activity|GTPase activator activity|GTP binding|cytoplasm|endoplasmic reticulum|cytosol|cell adhesion|Rho protein signal transduction|membrane|mammary gland development|SH2 domain binding|regulation of small GTPase mediated signal transduction	path:hsa04510,path:hsa04670	Focal adhesion|Leukocyte transendothelial migration
ARHGAP5-AS1:6	0.206219	3.66e-05	1.01e-06	0.0103377	0.000492006	0.219375	0.0129564	7.52e-08	0.112258	9.01e-05	0.00312568	1.47e-05	4.89e-07	0.00136538	0.0737879	8.84e-05	0.00547904	0.000777576	0.0246939	0.132702	0.00154956	0.165236	Chr14	32072525	32076666	-	XM_005267636.4	0	antisense	genic	exonic	overlapping	ARHGAP5	GeneID:394,Genbank:XM_005267636.4,HGNC:HGNC:675,MIM:602680	Rho GTPase activating protein 5	GO:0003924,GO:0005096,GO:0005525,GO:0005737,GO:0005783,GO:0005829,GO:0007155,GO:0007266,GO:0016020,GO:0030879,GO:0042169,GO:0051056	GTPase activity|GTPase activator activity|GTP binding|cytoplasm|endoplasmic reticulum|cytosol|cell adhesion|Rho protein signal transduction|membrane|mammary gland development|SH2 domain binding|regulation of small GTPase mediated signal transduction	path:hsa04510,path:hsa04670	Focal adhesion|Leukocyte transendothelial migration
ARHGAP5-AS1:7	0.00956661	1.5e-07	0.000109107	0.0246483	0.000789714	0.103211	0.0232393	6.07e-08	0.0881279	2.58e-19	0.0109537	2.59e-05	7.6e-07	0.200055	0.00388363	1.38e-06	0.0901169	0.000881513	0.000257683	0.00199017	0.190253	0.00996682	Chr14	32072525	32076666	-	XM_005267636.4	0	antisense	genic	exonic	overlapping	ARHGAP5	GeneID:394,Genbank:XM_005267636.4,HGNC:HGNC:675,MIM:602680	Rho GTPase activating protein 5	GO:0003924,GO:0005096,GO:0005525,GO:0005737,GO:0005783,GO:0005829,GO:0007155,GO:0007266,GO:0016020,GO:0030879,GO:0042169,GO:0051056	GTPase activity|GTPase activator activity|GTP binding|cytoplasm|endoplasmic reticulum|cytosol|cell adhesion|Rho protein signal transduction|membrane|mammary gland development|SH2 domain binding|regulation of small GTPase mediated signal transduction	path:hsa04510,path:hsa04670	Focal adhesion|Leukocyte transendothelial migration
ARHGAP5-AS1:8	5.27e-11	3.91e-07	0.215865	0.000283329	3.13e-07	0.856742	0.000994184	0.00668786	7.5e-10	1.11e-14	4.02e-05	0.00680424	0.0310385	1e-11	1.93e-09	0.0303966	0.695069	0.0547912	0.0903639	1.08634	0.224914	0.258872	Chr14	32075419	32076666	-	XM_005267636.4	0	antisense	genic	exonic	nested	ARHGAP5	GeneID:394,Genbank:XM_005267636.4,HGNC:HGNC:675,MIM:602680	Rho GTPase activating protein 5	GO:0003924,GO:0005096,GO:0005525,GO:0005737,GO:0005783,GO:0005829,GO:0007155,GO:0007266,GO:0016020,GO:0030879,GO:0042169,GO:0051056	GTPase activity|GTPase activator activity|GTP binding|cytoplasm|endoplasmic reticulum|cytosol|cell adhesion|Rho protein signal transduction|membrane|mammary gland development|SH2 domain binding|regulation of small GTPase mediated signal transduction	path:hsa04510,path:hsa04670	Focal adhesion|Leukocyte transendothelial migration
ARHGEF19-AS1:1	0	0	0	0	0	0	0	0	0	0	0	0	0	0	0	0	0	0	0	0	0	0	Chr1	16197854	16198357	+	NM_153213.4	0	antisense	genic	exonic	nested	ARHGEF19	GeneID:128272,Genbank:NM_153213.4,HGNC:HGNC:26604,MIM:612496	Rho guanine nucleotide exchange factor 19	GO:0005085,GO:0005089,GO:0005096,GO:0005829,GO:0007186,GO:0032956,GO:0035023,GO:0042060,GO:0043065,GO:0051056,GO:0060071	guanyl-nucleotide exchange factor activity|Rho guanyl-nucleotide exchange factor activity|GTPase activator activity|cytosol|G-protein coupled receptor signaling pathway|regulation of actin cytoskeleton organization|regulation of Rho protein signal transduction|wound healing|positive regulation of apoptotic process|regulation of small GTPase mediated signal transduction|Wnt signaling pathway, plan…
ARHGEF26-AS1:1	1.69e-30	9e-34	7.87e-27	4.65e-28	0	0	0	2.19e-29	0	0	1.3e-29	7e-21	1.63e-29	0	0	0	1.47e-27	2.49e-29	0	1.44e-30	0	0	Chr3	154026529	154121332	-	NM_001251962.1	0	antisense	genic	exonic	overlapping	ARHGEF26	GeneID:26084,Genbank:NM_001251962.1,HGNC:HGNC:24490,MIM:617552	Rho guanine nucleotide exchange factor 26	GO:0001726,GO:0001886,GO:0005085,GO:0005089,GO:0005829,GO:0007186,GO:0035023,GO:0043065,GO:0051056,GO:0097178	ruffle|endothelial cell morphogenesis|guanyl-nucleotide exchange factor activity|Rho guanyl-nucleotide exchange factor activity|cytosol|G-protein coupled receptor signaling pathway|regulation of Rho protein signal transduction|positive regulation of apoptotic process|regulation of small GTPase mediated signal transduction|ruffle assembly	path:hsa05100	Bacterial invasion of epithelial cells
ARHGEF26-AS1:10	0	0	0	0	0	0	0	0	0	0	0	0	0	0	0	0	0	0	0	0	0	0	Chr3	154026544	154030364	-	NM_001251962.1	90639	antisense	intergenic	upstream	divergent	ARHGEF26	GeneID:26084,Genbank:NM_001251962.1,HGNC:HGNC:24490,MIM:617552	Rho guanine nucleotide exchange factor 26	GO:0001726,GO:0001886,GO:0005085,GO:0005089,GO:0005829,GO:0007186,GO:0035023,GO:0043065,GO:0051056,GO:0097178	ruffle|endothelial cell morphogenesis|guanyl-nucleotide exchange factor activity|Rho guanyl-nucleotide exchange factor activity|cytosol|G-protein coupled receptor signaling pathway|regulation of Rho protein signal transduction|positive regulation of apoptotic process|regulation of small GTPase mediated signal transduction|ruffle assembly	path:hsa05100	Bacterial invasion of epithelial cells
ARHGEF26-AS1:11	0	0	0	0.178947	0	0	0	0	0	0	0	0.115274	0	0.0848378	0	0	0	0	0	0	0	0	Chr3	154026580	154029303	-	NM_001251962.1	91700	antisense	intergenic	upstream	divergent	ARHGEF26	GeneID:26084,Genbank:NM_001251962.1,HGNC:HGNC:24490,MIM:617552	Rho guanine nucleotide exchange factor 26	GO:0001726,GO:0001886,GO:0005085,GO:0005089,GO:0005829,GO:0007186,GO:0035023,GO:0043065,GO:0051056,GO:0097178	ruffle|endothelial cell morphogenesis|guanyl-nucleotide exchange factor activity|Rho guanyl-nucleotide exchange factor activity|cytosol|G-protein coupled receptor signaling pathway|regulation of Rho protein signal transduction|positive regulation of apoptotic process|regulation of small GTPase mediated signal transduction|ruffle assembly	path:hsa05100	Bacterial invasion of epithelial cells
ARHGEF26-AS1:12	0	0	0	0	0	0	0	0	0	0	0	0	0	0	0	0	0	0	0	0	0	0	Chr3	154024627	154027662	-	NM_001251962.1	93341	antisense	intergenic	upstream	divergent	ARHGEF26	GeneID:26084,Genbank:NM_001251962.1,HGNC:HGNC:24490,MIM:617552	Rho guanine nucleotide exchange factor 26	GO:0001726,GO:0001886,GO:0005085,GO:0005089,GO:0005829,GO:0007186,GO:0035023,GO:0043065,GO:0051056,GO:0097178	ruffle|endothelial cell morphogenesis|guanyl-nucleotide exchange factor activity|Rho guanyl-nucleotide exchange factor activity|cytosol|G-protein coupled receptor signaling pathway|regulation of Rho protein signal transduction|positive regulation of apoptotic process|regulation of small GTPase mediated signal transduction|ruffle assembly	path:hsa05100	Bacterial invasion of epithelial cells
ARHGEF26-AS1:13	7.31e-30	2.1e-23	0	3.37e-07	0	0	0	1.99e-28	0	0	5.85e-29	1.34e-18	6.6e-29	0	0	0	1.08e-26	1.85e-28	0	7.32e-30	0	0	Chr3	154119792	154121332	-	NM_001251962.1	0	antisense	genic	exonic	overlapping	ARHGEF26	GeneID:26084,Genbank:NM_001251962.1,HGNC:HGNC:24490,MIM:617552	Rho guanine nucleotide exchange factor 26	GO:0001726,GO:0001886,GO:0005085,GO:0005089,GO:0005829,GO:0007186,GO:0035023,GO:0043065,GO:0051056,GO:0097178	ruffle|endothelial cell morphogenesis|guanyl-nucleotide exchange factor activity|Rho guanyl-nucleotide exchange factor activity|cytosol|G-protein coupled receptor signaling pathway|regulation of Rho protein signal transduction|positive regulation of apoptotic process|regulation of small GTPase mediated signal transduction|ruffle assembly	path:hsa05100	Bacterial invasion of epithelial cells
ARHGEF26-AS1:14	0.11622	0.708031	0.118721	0.534573	0.204425	0.13896	0.326811	0.14983	0.518263	0.013759	0.11596	0.340254	0.373142	0.248179	0.0791956	0.179127	1.70239	0.867504	0.443336	0.122372	0.382019	0.0864261	Chr3	154023007	154121332	-	NM_001251962.1	0	antisense	genic	exonic	overlapping	ARHGEF26	GeneID:26084,Genbank:NM_001251962.1,HGNC:HGNC:24490,MIM:617552	Rho guanine nucleotide exchange factor 26	GO:0001726,GO:0001886,GO:0005085,GO:0005089,GO:0005829,GO:0007186,GO:0035023,GO:0043065,GO:0051056,GO:0097178	ruffle|endothelial cell morphogenesis|guanyl-nucleotide exchange factor activity|Rho guanyl-nucleotide exchange factor activity|cytosol|G-protein coupled receptor signaling pathway|regulation of Rho protein signal transduction|positive regulation of apoptotic process|regulation of small GTPase mediated signal transduction|ruffle assembly	path:hsa05100	Bacterial invasion of epithelial cells
ARHGEF26-AS1:15	0.0602532	0.536205	0.331652	0.30683	0.286402	0.270804	0.207284	0.198565	0.216824	0.326173	0.240942	0.610779	0.807283	0.738501	0.0916981	0.123986	0.554168	0.846687	7.99e-05	0.625229	0.156423	0.114998	Chr3	154023007	154121332	-	NM_001251962.1	0	antisense	genic	exonic	overlapping	ARHGEF26	GeneID:26084,Genbank:NM_001251962.1,HGNC:HGNC:24490,MIM:617552	Rho guanine nucleotide exchange factor 26	GO:0001726,GO:0001886,GO:0005085,GO:0005089,GO:0005829,GO:0007186,GO:0035023,GO:0043065,GO:0051056,GO:0097178	ruffle|endothelial cell morphogenesis|guanyl-nucleotide exchange factor activity|Rho guanyl-nucleotide exchange factor activity|cytosol|G-protein coupled receptor signaling pathway|regulation of Rho protein signal transduction|positive regulation of apoptotic process|regulation of small GTPase mediated signal transduction|ruffle assembly	path:hsa05100	Bacterial invasion of epithelial cells
ARHGEF26-AS1:16	0.309345	0.275805	0.694596	0.528353	0.297389	0.335311	1.97862	0.865492	1.0875	0.856643	0.353616	0.34977	1.78252	1.96468	0.423227	0.400472	3.26061	1.86576	0.776025	1.01194	0.521499	0.400396	Chr3	154024247	154121332	-	NM_001251962.1	0	antisense	genic	exonic	overlapping	ARHGEF26	GeneID:26084,Genbank:NM_001251962.1,HGNC:HGNC:24490,MIM:617552	Rho guanine nucleotide exchange factor 26	GO:0001726,GO:0001886,GO:0005085,GO:0005089,GO:0005829,GO:0007186,GO:0035023,GO:0043065,GO:0051056,GO:0097178	ruffle|endothelial cell morphogenesis|guanyl-nucleotide exchange factor activity|Rho guanyl-nucleotide exchange factor activity|cytosol|G-protein coupled receptor signaling pathway|regulation of Rho protein signal transduction|positive regulation of apoptotic process|regulation of small GTPase mediated signal transduction|ruffle assembly	path:hsa05100	Bacterial invasion of epithelial cells
ARHGEF26-AS1:17	0.112446	0.120773	0.124975	0.317307	0.0313693	0.086373	0.0652306	0.204772	0.119653	0.189605	0.294859	0.0935141	0.639146	0.382311	0.128649	0.206466	0.279603	0.181956	0.334101	0.263723	0.0220311	0.171914	Chr3	154024247	154121332	-	NM_001251962.1	0	antisense	genic	exonic	overlapping	ARHGEF26	GeneID:26084,Genbank:NM_001251962.1,HGNC:HGNC:24490,MIM:617552	Rho guanine nucleotide exchange factor 26	GO:0001726,GO:0001886,GO:0005085,GO:0005089,GO:0005829,GO:0007186,GO:0035023,GO:0043065,GO:0051056,GO:0097178	ruffle|endothelial cell morphogenesis|guanyl-nucleotide exchange factor activity|Rho guanyl-nucleotide exchange factor activity|cytosol|G-protein coupled receptor signaling pathway|regulation of Rho protein signal transduction|positive regulation of apoptotic process|regulation of small GTPase mediated signal transduction|ruffle assembly	path:hsa05100	Bacterial invasion of epithelial cells
ARHGEF26-AS1:18	1.61e-30	2.4e-35	0	3.22e-30	0	0	0	1.81e-29	0	0	1.23e-29	4.86e-21	1.5e-29	0	0	0	1.27e-27	1.86e-29	0	1.33e-30	0	0	Chr3	154026477	154121332	-	NM_001251962.1	0	antisense	genic	exonic	overlapping	ARHGEF26	GeneID:26084,Genbank:NM_001251962.1,HGNC:HGNC:24490,MIM:617552	Rho guanine nucleotide exchange factor 26	GO:0001726,GO:0001886,GO:0005085,GO:0005089,GO:0005829,GO:0007186,GO:0035023,GO:0043065,GO:0051056,GO:0097178	ruffle|endothelial cell morphogenesis|guanyl-nucleotide exchange factor activity|Rho guanyl-nucleotide exchange factor activity|cytosol|G-protein coupled receptor signaling pathway|regulation of Rho protein signal transduction|positive regulation of apoptotic process|regulation of small GTPase mediated signal transduction|ruffle assembly	path:hsa05100	Bacterial invasion of epithelial cells
ARHGEF26-AS1:19	1.69e-30	9e-34	7.87e-27	4.65e-28	0	0	0	2.19e-29	0	0	1.3e-29	7e-21	1.63e-29	0	0	0	1.47e-27	2.49e-29	0	1.44e-30	0	0	Chr3	154026529	154121332	-	NM_001251962.1	0	antisense	genic	exonic	overlapping	ARHGEF26	GeneID:26084,Genbank:NM_001251962.1,HGNC:HGNC:24490,MIM:617552	Rho guanine nucleotide exchange factor 26	GO:0001726,GO:0001886,GO:0005085,GO:0005089,GO:0005829,GO:0007186,GO:0035023,GO:0043065,GO:0051056,GO:0097178	ruffle|endothelial cell morphogenesis|guanyl-nucleotide exchange factor activity|Rho guanyl-nucleotide exchange factor activity|cytosol|G-protein coupled receptor signaling pathway|regulation of Rho protein signal transduction|positive regulation of apoptotic process|regulation of small GTPase mediated signal transduction|ruffle assembly	path:hsa05100	Bacterial invasion of epithelial cells
ARHGEF26-AS1:2	1.61e-30	2.4e-35	0	3.22e-30	0	0	0	1.81e-29	0	0	1.23e-29	4.86e-21	1.5e-29	0	0	0	1.27e-27	1.86e-29	0	1.33e-30	0	0	Chr3	154026477	154121332	-	NM_001251962.1	0	antisense	genic	exonic	overlapping	ARHGEF26	GeneID:26084,Genbank:NM_001251962.1,HGNC:HGNC:24490,MIM:617552	Rho guanine nucleotide exchange factor 26	GO:0001726,GO:0001886,GO:0005085,GO:0005089,GO:0005829,GO:0007186,GO:0035023,GO:0043065,GO:0051056,GO:0097178	ruffle|endothelial cell morphogenesis|guanyl-nucleotide exchange factor activity|Rho guanyl-nucleotide exchange factor activity|cytosol|G-protein coupled receptor signaling pathway|regulation of Rho protein signal transduction|positive regulation of apoptotic process|regulation of small GTPase mediated signal transduction|ruffle assembly	path:hsa05100	Bacterial invasion of epithelial cells
ARHGEF26-AS1:20	0.499358	0.8272	0.782654	1.09852	0.5596	0.438851	2.32649	1.18866	1.11448	0.520922	2.18938	0.410775	1.68496	1.24109	1.037	1.00766	5.05381	1.09994	0.323992	1.07867	1.06387	0.613371	Chr3	154024247	154121275	-	NM_001251962.1	0	antisense	genic	exonic	overlapping	ARHGEF26	GeneID:26084,Genbank:NM_001251962.1,HGNC:HGNC:24490,MIM:617552	Rho guanine nucleotide exchange factor 26	GO:0001726,GO:0001886,GO:0005085,GO:0005089,GO:0005829,GO:0007186,GO:0035023,GO:0043065,GO:0051056,GO:0097178	ruffle|endothelial cell morphogenesis|guanyl-nucleotide exchange factor activity|Rho guanyl-nucleotide exchange factor activity|cytosol|G-protein coupled receptor signaling pathway|regulation of Rho protein signal transduction|positive regulation of apoptotic process|regulation of small GTPase mediated signal transduction|ruffle assembly	path:hsa05100	Bacterial invasion of epithelial cells
ARHGEF26-AS1:21	0.0577937	8.41e-24	7.37e-34	5.69e-34	0	1.44e-42	1.03e-43	7.23e-32	0	4.5e-49	4.99e-40	2.22e-30	4.68e-19	1.47e-39	9.82e-49	5.92e-10	1.28e-26	0.266394	6.5e-40	1.78e-30	5.27e-49	0	Chr3	154026479	154121275	-	NM_001251962.1	0	antisense	genic	exonic	overlapping	ARHGEF26	GeneID:26084,Genbank:NM_001251962.1,HGNC:HGNC:24490,MIM:617552	Rho guanine nucleotide exchange factor 26	GO:0001726,GO:0001886,GO:0005085,GO:0005089,GO:0005829,GO:0007186,GO:0035023,GO:0043065,GO:0051056,GO:0097178	ruffle|endothelial cell morphogenesis|guanyl-nucleotide exchange factor activity|Rho guanyl-nucleotide exchange factor activity|cytosol|G-protein coupled receptor signaling pathway|regulation of Rho protein signal transduction|positive regulation of apoptotic process|regulation of small GTPase mediated signal transduction|ruffle assembly	path:hsa05100	Bacterial invasion of epithelial cells
ARHGEF26-AS1:22	0	0	0.0905506	0.0479145	0.0468522	0	0	0	0	0	0	0	0.0547573	0	0	0.0475481	0	0	0.038327	0	0	0	Chr3	154119877	154121200	-	NM_001251962.1	0	antisense	genic	exonic	overlapping	ARHGEF26	GeneID:26084,Genbank:NM_001251962.1,HGNC:HGNC:24490,MIM:617552	Rho guanine nucleotide exchange factor 26	GO:0001726,GO:0001886,GO:0005085,GO:0005089,GO:0005829,GO:0007186,GO:0035023,GO:0043065,GO:0051056,GO:0097178	ruffle|endothelial cell morphogenesis|guanyl-nucleotide exchange factor activity|Rho guanyl-nucleotide exchange factor activity|cytosol|G-protein coupled receptor signaling pathway|regulation of Rho protein signal transduction|positive regulation of apoptotic process|regulation of small GTPase mediated signal transduction|ruffle assembly	path:hsa05100	Bacterial invasion of epithelial cells
ARHGEF26-AS1:23	0.396314	2.07555	0.78077	2.16462	0.690241	0.666637	1.35884	1.55955	1.15092	0.968803	2.15527	0.726345	1.4694	2.00406	0.467215	0.296468	5.82096	1.74077	1.26447	0.806654	0.415345	0.950526	Chr3	154024401	154121200	-	NM_001251962.1	0	antisense	genic	exonic	overlapping	ARHGEF26	GeneID:26084,Genbank:NM_001251962.1,HGNC:HGNC:24490,MIM:617552	Rho guanine nucleotide exchange factor 26	GO:0001726,GO:0001886,GO:0005085,GO:0005089,GO:0005829,GO:0007186,GO:0035023,GO:0043065,GO:0051056,GO:0097178	ruffle|endothelial cell morphogenesis|guanyl-nucleotide exchange factor activity|Rho guanyl-nucleotide exchange factor activity|cytosol|G-protein coupled receptor signaling pathway|regulation of Rho protein signal transduction|positive regulation of apoptotic process|regulation of small GTPase mediated signal transduction|ruffle assembly	path:hsa05100	Bacterial invasion of epithelial cells
ARHGEF26-AS1:3	0.0476565	1.79e-35	7.66e-34	5.97e-34	3.25e-37	0	2.85e-46	7.54e-32	0	2.23e-50	5.2e-51	1.97e-30	0	1.73e-39	8.09e-43	7.01e-10	1.38e-26	0.071904	7.96e-48	1.85e-30	5.5e-49	0	Chr3	154026479	154121263	-	NM_001251962.1	0	antisense	genic	exonic	overlapping	ARHGEF26	GeneID:26084,Genbank:NM_001251962.1,HGNC:HGNC:24490,MIM:617552	Rho guanine nucleotide exchange factor 26	GO:0001726,GO:0001886,GO:0005085,GO:0005089,GO:0005829,GO:0007186,GO:0035023,GO:0043065,GO:0051056,GO:0097178	ruffle|endothelial cell morphogenesis|guanyl-nucleotide exchange factor activity|Rho guanyl-nucleotide exchange factor activity|cytosol|G-protein coupled receptor signaling pathway|regulation of Rho protein signal transduction|positive regulation of apoptotic process|regulation of small GTPase mediated signal transduction|ruffle assembly	path:hsa05100	Bacterial invasion of epithelial cells
ARHGEF26-AS1:4	0.72684	1.30221	0.431848	1.6014	0.847867	0.467158	2.73874	2.02543	2.07789	2.90906	1.4835	1.04873	1.81944	1.41493	0.353496	0.254611	3.7792	2.43058	1.20818	1.53245	1.61297	0.714015	Chr3	154024401	154121210	-	NM_001251962.1	0	antisense	genic	exonic	overlapping	ARHGEF26	GeneID:26084,Genbank:NM_001251962.1,HGNC:HGNC:24490,MIM:617552	Rho guanine nucleotide exchange factor 26	GO:0001726,GO:0001886,GO:0005085,GO:0005089,GO:0005829,GO:0007186,GO:0035023,GO:0043065,GO:0051056,GO:0097178	ruffle|endothelial cell morphogenesis|guanyl-nucleotide exchange factor activity|Rho guanyl-nucleotide exchange factor activity|cytosol|G-protein coupled receptor signaling pathway|regulation of Rho protein signal transduction|positive regulation of apoptotic process|regulation of small GTPase mediated signal transduction|ruffle assembly	path:hsa05100	Bacterial invasion of epithelial cells
ARHGEF26-AS1:5	0	0	0	0	0	0	0	0	0	0	0.0205235	0	0	0	0	0	0.0189463	0	9.91e-38	0	0	0	Chr3	154026578	154110351	-	NM_001251962.1	10652	antisense	intergenic	upstream	divergent	ARHGEF26	GeneID:26084,Genbank:NM_001251962.1,HGNC:HGNC:24490,MIM:617552	Rho guanine nucleotide exchange factor 26	GO:0001726,GO:0001886,GO:0005085,GO:0005089,GO:0005829,GO:0007186,GO:0035023,GO:0043065,GO:0051056,GO:0097178	ruffle|endothelial cell morphogenesis|guanyl-nucleotide exchange factor activity|Rho guanyl-nucleotide exchange factor activity|cytosol|G-protein coupled receptor signaling pathway|regulation of Rho protein signal transduction|positive regulation of apoptotic process|regulation of small GTPase mediated signal transduction|ruffle assembly	path:hsa05100	Bacterial invasion of epithelial cells
ARHGEF26-AS1:6	0	0	0	0	0.0861013	0	0	0	0	0.29157	0.151202	0	0	0.20896	0	0	0	0.270786	0	0	0	0	Chr3	154026578	154085263	-	NM_001251962.1	35740	antisense	intergenic	upstream	divergent	ARHGEF26	GeneID:26084,Genbank:NM_001251962.1,HGNC:HGNC:24490,MIM:617552	Rho guanine nucleotide exchange factor 26	GO:0001726,GO:0001886,GO:0005085,GO:0005089,GO:0005829,GO:0007186,GO:0035023,GO:0043065,GO:0051056,GO:0097178	ruffle|endothelial cell morphogenesis|guanyl-nucleotide exchange factor activity|Rho guanyl-nucleotide exchange factor activity|cytosol|G-protein coupled receptor signaling pathway|regulation of Rho protein signal transduction|positive regulation of apoptotic process|regulation of small GTPase mediated signal transduction|ruffle assembly	path:hsa05100	Bacterial invasion of epithelial cells
ARHGEF26-AS1:7	3.73e-42	0	0	0	0	0	0	0	0	3.78e-32	0	0	0	2.41e-42	6.28e-37	0	1.61e-44	0	0	0	0	0	Chr3	154026578	154039666	-	NM_001251962.1	81337	antisense	intergenic	upstream	divergent	ARHGEF26	GeneID:26084,Genbank:NM_001251962.1,HGNC:HGNC:24490,MIM:617552	Rho guanine nucleotide exchange factor 26	GO:0001726,GO:0001886,GO:0005085,GO:0005089,GO:0005829,GO:0007186,GO:0035023,GO:0043065,GO:0051056,GO:0097178	ruffle|endothelial cell morphogenesis|guanyl-nucleotide exchange factor activity|Rho guanyl-nucleotide exchange factor activity|cytosol|G-protein coupled receptor signaling pathway|regulation of Rho protein signal transduction|positive regulation of apoptotic process|regulation of small GTPase mediated signal transduction|ruffle assembly	path:hsa05100	Bacterial invasion of epithelial cells
ARHGEF26-AS1:8	0	0	0	0	0	0	0	0	0	0	0	0	0	0	0	0	0	0	0	0	0	0.442677	Chr3	154026543	154032884	-	NM_001251962.1	88119	antisense	intergenic	upstream	divergent	ARHGEF26	GeneID:26084,Genbank:NM_001251962.1,HGNC:HGNC:24490,MIM:617552	Rho guanine nucleotide exchange factor 26	GO:0001726,GO:0001886,GO:0005085,GO:0005089,GO:0005829,GO:0007186,GO:0035023,GO:0043065,GO:0051056,GO:0097178	ruffle|endothelial cell morphogenesis|guanyl-nucleotide exchange factor activity|Rho guanyl-nucleotide exchange factor activity|cytosol|G-protein coupled receptor signaling pathway|regulation of Rho protein signal transduction|positive regulation of apoptotic process|regulation of small GTPase mediated signal transduction|ruffle assembly	path:hsa05100	Bacterial invasion of epithelial cells
ARHGEF26-AS1:9	0	0.0664988	0	0	0	0	0	0.0768887	0	0	0	0	0	0	0	0	0	0	0	0	0	0	Chr3	154026578	154031519	-	NM_001251962.1	89484	antisense	intergenic	upstream	divergent	ARHGEF26	GeneID:26084,Genbank:NM_001251962.1,HGNC:HGNC:24490,MIM:617552	Rho guanine nucleotide exchange factor 26	GO:0001726,GO:0001886,GO:0005085,GO:0005089,GO:0005829,GO:0007186,GO:0035023,GO:0043065,GO:0051056,GO:0097178	ruffle|endothelial cell morphogenesis|guanyl-nucleotide exchange factor activity|Rho guanyl-nucleotide exchange factor activity|cytosol|G-protein coupled receptor signaling pathway|regulation of Rho protein signal transduction|positive regulation of apoptotic process|regulation of small GTPase mediated signal transduction|ruffle assembly	path:hsa05100	Bacterial invasion of epithelial cells
ARHGEF38-IT1:1	0.459735	0.256823	0.000368725	0.230118	0	0.0604616	0	5.23e-05	0.084993	0.204442	0.067232	0.0824569	0.255223	0.547904	0.000351	0	1.14963	0.154393	0.0722004	0	0	0.00459118	Chr4	105561591	105570238	+	NM_001242729.1	0	sense	genic	intronic	nested	ARHGEF38	GeneID:54848,Genbank:XM_011532051.2,HGNC:HGNC:25968	Rho guanine nucleotide exchange factor 38	GO:0005089,GO:0005737,GO:0007264,GO:0035023,GO:0043547	Rho guanyl-nucleotide exchange factor activity|cytoplasm|small GTPase mediated signal transduction|regulation of Rho protein signal transduction|positive regulation of GTPase activity
ARHGEF38-IT1:2	0.441965	0.253135	0.799279	0.227184	0	0.651666	0	0.470938	0.0840633	0.201293	0.0668724	0.0820025	0.253744	0.2493	0.73201	0	1.10112	0.153348	0.071525	0	0	0.446401	Chr4	105561591	105570235	+	NM_017700.1	0	sense	genic	intronic	nested	ARHGEF38	GeneID:54848,Genbank:XM_011532051.2,HGNC:HGNC:25968	Rho guanine nucleotide exchange factor 38	GO:0005089,GO:0005737,GO:0007264,GO:0035023,GO:0043547	Rho guanyl-nucleotide exchange factor activity|cytoplasm|small GTPase mediated signal transduction|regulation of Rho protein signal transduction|positive regulation of GTPase activity
ARHGEF3-AS1:1	0	0	0	0	0	0	0	0	0	0	0	0	0	0	0	0	0	0	0	0	0	0	Chr3	56940040	56960854	+	XM_017006504.1	0	antisense	genic	intronic	nested	ARHGEF3	GeneID:50650,Genbank:NM_001128615.1,HGNC:HGNC:683,MIM:612115	Rho guanine nucleotide exchange factor 3	GO:0005085,GO:0005089,GO:0005622,GO:0005829,GO:0007186,GO:0007266,GO:0035023,GO:0043065,GO:0051056	guanyl-nucleotide exchange factor activity|Rho guanyl-nucleotide exchange factor activity|intracellular|cytosol|G-protein coupled receptor signaling pathway|Rho protein signal transduction|regulation of Rho protein signal transduction|positive regulation of apoptotic process|regulation of small GTPase mediated signal transduction
ARHGEF3-AS1:2	0	0	0	0	0	0	0	0	0	0	0	0	0	0	0	0	0	0	0	0	0	0	Chr3	56940040	56960852	+	XM_017006502.1	0	antisense	genic	intronic	nested	ARHGEF3	GeneID:50650,Genbank:NM_001128615.1,HGNC:HGNC:683,MIM:612115	Rho guanine nucleotide exchange factor 3	GO:0005085,GO:0005089,GO:0005622,GO:0005829,GO:0007186,GO:0007266,GO:0035023,GO:0043065,GO:0051056	guanyl-nucleotide exchange factor activity|Rho guanyl-nucleotide exchange factor activity|intracellular|cytosol|G-protein coupled receptor signaling pathway|Rho protein signal transduction|regulation of Rho protein signal transduction|positive regulation of apoptotic process|regulation of small GTPase mediated signal transduction
ARHGEF3-AS1:3	0	0	0	0	0	0	0	0	0	0	0	0	0	0	0	0	0	0	0	0	0	0	Chr3	56940076	56941048	+	XM_024453546.1	0	antisense	genic	intronic	nested	ARHGEF3	GeneID:50650,Genbank:NM_001128615.1,HGNC:HGNC:683,MIM:612115	Rho guanine nucleotide exchange factor 3	GO:0005085,GO:0005089,GO:0005622,GO:0005829,GO:0007186,GO:0007266,GO:0035023,GO:0043065,GO:0051056	guanyl-nucleotide exchange factor activity|Rho guanyl-nucleotide exchange factor activity|intracellular|cytosol|G-protein coupled receptor signaling pathway|Rho protein signal transduction|regulation of Rho protein signal transduction|positive regulation of apoptotic process|regulation of small GTPase mediated signal transduction
ARHGEF7-AS1:1	0.0204719	2.34e-06	0.063864	0.0799513	0.0163497	1.76e-25	0.0130976	0.0346803	0.00996742	0.0253913	0.0155759	3.06e-28	0.00621673	6.59e-06	0.0842244	0.0286858	0.0325667	0.0564859	0.035311	0.00457547	0.0961197	0.02019	Chr13	111148197	111153577	-	NM_145735.3	0	antisense	genic	intronic	nested	ARHGEF7	GeneID:8874,Genbank:NM_001354046.1,HGNC:HGNC:15607,MIM:605477	Rho guanine nucleotide exchange factor 7	GO:0000322,GO:0001726,GO:0002244,GO:0005085,GO:0005089,GO:0005829,GO:0005886,GO:0005925,GO:0005938,GO:0007030,GO:0007399,GO:0019901,GO:0030027,GO:0030032,GO:0032092,GO:0035023,GO:0035556,GO:0043005,GO:0043025,GO:0043065,GO:0043234,GO:0043547,GO:0060124,GO:1904424	storage vacuole|ruffle|hematopoietic progenitor cell differentiation|guanyl-nucleotide exchange factor activity|Rho guanyl-nucleotide exchange factor activity|cytosol|plasma membrane|focal adhesion|cell cortex|Golgi organization|nervous system development|protein kinase binding|lamellipodium|lamellipodium assembly|positive regulation of protein binding|regulation of Rho protein signal transductio…	path:hsa04810	Regulation of actin cytoskeleton
ARHGEF7-AS1:2	3.56e-06	0	0	0	0	0	0	0	0	6.96e-25	0	0	0	0	0	0	0	0	0	0	2.11e-14	0	Chr13	111148437	111150245	-	NM_145735.3	0	antisense	genic	intronic	nested	ARHGEF7	GeneID:8874,Genbank:NM_001354046.1,HGNC:HGNC:15607,MIM:605477	Rho guanine nucleotide exchange factor 7	GO:0000322,GO:0001726,GO:0002244,GO:0005085,GO:0005089,GO:0005829,GO:0005886,GO:0005925,GO:0005938,GO:0007030,GO:0007399,GO:0019901,GO:0030027,GO:0030032,GO:0032092,GO:0035023,GO:0035556,GO:0043005,GO:0043025,GO:0043065,GO:0043234,GO:0043547,GO:0060124,GO:1904424	storage vacuole|ruffle|hematopoietic progenitor cell differentiation|guanyl-nucleotide exchange factor activity|Rho guanyl-nucleotide exchange factor activity|cytosol|plasma membrane|focal adhesion|cell cortex|Golgi organization|nervous system development|protein kinase binding|lamellipodium|lamellipodium assembly|positive regulation of protein binding|regulation of Rho protein signal transductio…	path:hsa04810	Regulation of actin cytoskeleton
ARHGEF7-AS1:3	0	0	0	0	0	0	0	0	0	0	0	0	0	0	0	0	0	0	0	0	0	0	Chr13	111142384	111148708	-	NM_001354046.1	0	antisense	genic	intronic	nested	ARHGEF7	GeneID:8874,Genbank:NM_001354046.1,HGNC:HGNC:15607,MIM:605477	Rho guanine nucleotide exchange factor 7	GO:0000322,GO:0001726,GO:0002244,GO:0005085,GO:0005089,GO:0005829,GO:0005886,GO:0005925,GO:0005938,GO:0007030,GO:0007399,GO:0019901,GO:0030027,GO:0030032,GO:0032092,GO:0035023,GO:0035556,GO:0043005,GO:0043025,GO:0043065,GO:0043234,GO:0043547,GO:0060124,GO:1904424	storage vacuole|ruffle|hematopoietic progenitor cell differentiation|guanyl-nucleotide exchange factor activity|Rho guanyl-nucleotide exchange factor activity|cytosol|plasma membrane|focal adhesion|cell cortex|Golgi organization|nervous system development|protein kinase binding|lamellipodium|lamellipodium assembly|positive regulation of protein binding|regulation of Rho protein signal transductio…	path:hsa04810	Regulation of actin cytoskeleton
ARHGEF7-AS1:4	0	0	0	0	0	0	0	0	0	0	0	0	0	0	0	0	0	0	0	0	0	0	Chr13	111144305	111148565	-	NM_001113512.2	0	antisense	genic	intronic	nested	ARHGEF7	GeneID:8874,Genbank:NM_001354046.1,HGNC:HGNC:15607,MIM:605477	Rho guanine nucleotide exchange factor 7	GO:0000322,GO:0001726,GO:0002244,GO:0005085,GO:0005089,GO:0005829,GO:0005886,GO:0005925,GO:0005938,GO:0007030,GO:0007399,GO:0019901,GO:0030027,GO:0030032,GO:0032092,GO:0035023,GO:0035556,GO:0043005,GO:0043025,GO:0043065,GO:0043234,GO:0043547,GO:0060124,GO:1904424	storage vacuole|ruffle|hematopoietic progenitor cell differentiation|guanyl-nucleotide exchange factor activity|Rho guanyl-nucleotide exchange factor activity|cytosol|plasma membrane|focal adhesion|cell cortex|Golgi organization|nervous system development|protein kinase binding|lamellipodium|lamellipodium assembly|positive regulation of protein binding|regulation of Rho protein signal transductio…	path:hsa04810	Regulation of actin cytoskeleton
ARHGEF7-AS1:5	0	0	0	0	0	0	0	0	0	0	0	0	0	0	0	0	0	0	0	0	0	0	Chr13	111144305	111144733	-	NM_001354046.1	0	antisense	genic	intronic	nested	ARHGEF7	GeneID:8874,Genbank:NM_001354046.1,HGNC:HGNC:15607,MIM:605477	Rho guanine nucleotide exchange factor 7	GO:0000322,GO:0001726,GO:0002244,GO:0005085,GO:0005089,GO:0005829,GO:0005886,GO:0005925,GO:0005938,GO:0007030,GO:0007399,GO:0019901,GO:0030027,GO:0030032,GO:0032092,GO:0035023,GO:0035556,GO:0043005,GO:0043025,GO:0043065,GO:0043234,GO:0043547,GO:0060124,GO:1904424	storage vacuole|ruffle|hematopoietic progenitor cell differentiation|guanyl-nucleotide exchange factor activity|Rho guanyl-nucleotide exchange factor activity|cytosol|plasma membrane|focal adhesion|cell cortex|Golgi organization|nervous system development|protein kinase binding|lamellipodium|lamellipodium assembly|positive regulation of protein binding|regulation of Rho protein signal transductio…	path:hsa04810	Regulation of actin cytoskeleton
ARHGEF7-AS1:6	0.0172221	0.0620703	0.0771236	0.0542147	0.0137243	0.0302248	0.0116587	1.18e-19	0.00897559	0.0199684	0.0136092	0.0221466	0.00581425	0.0667622	0.0493266	0.0242029	0.0286621	0.0415027	0.0226162	0.00428375	0.1411	0.0161552	Chr13	111148952	111153597	-	NM_001113511.2	0	antisense	genic	intronic	nested	ARHGEF7	GeneID:8874,Genbank:NM_001354046.1,HGNC:HGNC:15607,MIM:605477	Rho guanine nucleotide exchange factor 7	GO:0000322,GO:0001726,GO:0002244,GO:0005085,GO:0005089,GO:0005829,GO:0005886,GO:0005925,GO:0005938,GO:0007030,GO:0007399,GO:0019901,GO:0030027,GO:0030032,GO:0032092,GO:0035023,GO:0035556,GO:0043005,GO:0043025,GO:0043065,GO:0043234,GO:0043547,GO:0060124,GO:1904424	storage vacuole|ruffle|hematopoietic progenitor cell differentiation|guanyl-nucleotide exchange factor activity|Rho guanyl-nucleotide exchange factor activity|cytosol|plasma membrane|focal adhesion|cell cortex|Golgi organization|nervous system development|protein kinase binding|lamellipodium|lamellipodium assembly|positive regulation of protein binding|regulation of Rho protein signal transductio…	path:hsa04810	Regulation of actin cytoskeleton
ARHGEF7-AS2:2	0	0	0.024748	0	0	0	0	0	0	0	1.29e-08	0	0	0	0	0	0.0327689	0	0	0	0.0240831	0	Chr13	111114274	111115678	-	NM_001113512.2	0	antisense	genic	exonic	overlapping	ARHGEF7	GeneID:8874,Genbank:NM_001354046.1,HGNC:HGNC:15607,MIM:605477	Rho guanine nucleotide exchange factor 7	GO:0000322,GO:0001726,GO:0002244,GO:0005085,GO:0005089,GO:0005829,GO:0005886,GO:0005925,GO:0005938,GO:0007030,GO:0007399,GO:0019901,GO:0030027,GO:0030032,GO:0032092,GO:0035023,GO:0035556,GO:0043005,GO:0043025,GO:0043065,GO:0043234,GO:0043547,GO:0060124,GO:1904424	storage vacuole|ruffle|hematopoietic progenitor cell differentiation|guanyl-nucleotide exchange factor activity|Rho guanyl-nucleotide exchange factor activity|cytosol|plasma membrane|focal adhesion|cell cortex|Golgi organization|nervous system development|protein kinase binding|lamellipodium|lamellipodium assembly|positive regulation of protein binding|regulation of Rho protein signal transductio…	path:hsa04810	Regulation of actin cytoskeleton
ARHGEF7-AS2:3	0	0	0.0154373	0	0	0	0	0	0	0	0.150772	0	0	0	0	0	0.0212332	0	0.0556538	0	0.0140643	0	Chr13	111113812	111115678	-	NM_001354047.1	0	antisense	genic	exonic	overlapping	ARHGEF7	GeneID:8874,Genbank:NM_001354046.1,HGNC:HGNC:15607,MIM:605477	Rho guanine nucleotide exchange factor 7	GO:0000322,GO:0001726,GO:0002244,GO:0005085,GO:0005089,GO:0005829,GO:0005886,GO:0005925,GO:0005938,GO:0007030,GO:0007399,GO:0019901,GO:0030027,GO:0030032,GO:0032092,GO:0035023,GO:0035556,GO:0043005,GO:0043025,GO:0043065,GO:0043234,GO:0043547,GO:0060124,GO:1904424	storage vacuole|ruffle|hematopoietic progenitor cell differentiation|guanyl-nucleotide exchange factor activity|Rho guanyl-nucleotide exchange factor activity|cytosol|plasma membrane|focal adhesion|cell cortex|Golgi organization|nervous system development|protein kinase binding|lamellipodium|lamellipodium assembly|positive regulation of protein binding|regulation of Rho protein signal transductio…	path:hsa04810	Regulation of actin cytoskeleton
ARHGEF7-AS2:4	0	0	0	0.160226	0	0	0	0	0	0	0	0	0	0	0.160922	0	0	0	0	0	0	0.150468	Chr13	111098452	111113964	-	NM_001354056.1	655	antisense	intergenic	upstream	divergent	ARHGEF7	GeneID:8874,Genbank:NM_001354046.1,HGNC:HGNC:15607,MIM:605477	Rho guanine nucleotide exchange factor 7	GO:0000322,GO:0001726,GO:0002244,GO:0005085,GO:0005089,GO:0005829,GO:0005886,GO:0005925,GO:0005938,GO:0007030,GO:0007399,GO:0019901,GO:0030027,GO:0030032,GO:0032092,GO:0035023,GO:0035556,GO:0043005,GO:0043025,GO:0043065,GO:0043234,GO:0043547,GO:0060124,GO:1904424	storage vacuole|ruffle|hematopoietic progenitor cell differentiation|guanyl-nucleotide exchange factor activity|Rho guanyl-nucleotide exchange factor activity|cytosol|plasma membrane|focal adhesion|cell cortex|Golgi organization|nervous system development|protein kinase binding|lamellipodium|lamellipodium assembly|positive regulation of protein binding|regulation of Rho protein signal transductio…	path:hsa04810	Regulation of actin cytoskeleton
ARHGEF7-IT1:1	0	0	0.0292259	0	0	0	0.0384947	0	8.89e-07	2.84e-10	0	0	0	0	0	0	1.54e-07	0.035124	0.0118193	0	0	0	Chr13	111122652	111144264	+	XM_017020815.1	0	sense	genic	intronic	nested	ARHGEF7	GeneID:8874,Genbank:NM_001354046.1,HGNC:HGNC:15607,MIM:605477	Rho guanine nucleotide exchange factor 7	GO:0000322,GO:0001726,GO:0002244,GO:0005085,GO:0005089,GO:0005829,GO:0005886,GO:0005925,GO:0005938,GO:0007030,GO:0007399,GO:0019901,GO:0030027,GO:0030032,GO:0032092,GO:0035023,GO:0035556,GO:0043005,GO:0043025,GO:0043065,GO:0043234,GO:0043547,GO:0060124,GO:1904424	storage vacuole|ruffle|hematopoietic progenitor cell differentiation|guanyl-nucleotide exchange factor activity|Rho guanyl-nucleotide exchange factor activity|cytosol|plasma membrane|focal adhesion|cell cortex|Golgi organization|nervous system development|protein kinase binding|lamellipodium|lamellipodium assembly|positive regulation of protein binding|regulation of Rho protein signal transductio…	path:hsa04810	Regulation of actin cytoskeleton
ARHGEF7-IT1:2	0	0	0.0434239	0	0	0	0.021195	0.2296	0.0953498	0.121593	0	0	0	0	0	0	0.250715	0.0179747	0.0479702	0	0	0.0300361	Chr13	111122652	111144822	+	NM_001113511.2	0	sense	genic	intronic	nested	ARHGEF7	GeneID:8874,Genbank:NM_001354046.1,HGNC:HGNC:15607,MIM:605477	Rho guanine nucleotide exchange factor 7	GO:0000322,GO:0001726,GO:0002244,GO:0005085,GO:0005089,GO:0005829,GO:0005886,GO:0005925,GO:0005938,GO:0007030,GO:0007399,GO:0019901,GO:0030027,GO:0030032,GO:0032092,GO:0035023,GO:0035556,GO:0043005,GO:0043025,GO:0043065,GO:0043234,GO:0043547,GO:0060124,GO:1904424	storage vacuole|ruffle|hematopoietic progenitor cell differentiation|guanyl-nucleotide exchange factor activity|Rho guanyl-nucleotide exchange factor activity|cytosol|plasma membrane|focal adhesion|cell cortex|Golgi organization|nervous system development|protein kinase binding|lamellipodium|lamellipodium assembly|positive regulation of protein binding|regulation of Rho protein signal transductio…	path:hsa04810	Regulation of actin cytoskeleton
ARHGEF9-IT1:1	0	0	0	0	0.298646	0	0	0	0.492252	0.742829	0	0	0	0	0	0	0	0	0	0	0	0	ChrX	63670196	63671502	-	NM_001185183.1	0	antisense	genic	intronic	nested	VAMP7	GeneID:6845,Genbank:NM_005638.5,HGNC:HGNC:11486,MIM:300053	vesicle associated membrane protein 7	GO:0000149,GO:0005484,GO:0005737,GO:0005765,GO:0005789,GO:0005802,GO:0005886,GO:0006888,GO:0006892,GO:0006897,GO:0006906,GO:0006911,GO:0008333,GO:0009986,GO:0016020,GO:0016192,GO:0017156,GO:0019905,GO:0030027,GO:0030054,GO:0030141,GO:0030285,GO:0030665,GO:0030667,GO:0030670,GO:0031091,GO:0031143,GO:0031201,GO:0031902,GO:0034197,GO:0035493,GO:0035577,GO:0043001,GO:0043005,GO:0043231,GO:0043308,GO:…	SNARE binding|SNAP receptor activity|cytoplasm|lysosomal membrane|endoplasmic reticulum membrane|trans-Golgi network|plasma membrane|ER to Golgi vesicle-mediated transport|post-Golgi vesicle-mediated transport|endocytosis|vesicle fusion|phagocytosis, engulfment|endosome to lysosome transport|cell surface|membrane|vesicle-mediated transport|calcium ion regulated exocytosis|syntaxin binding|lamelli…	path:hsa04130	SNARE interactions in vesicular transport
ARLNC1:10	0.0334218	0.056111	0.0656673	0	0	0.0119008	0.0356392	0.0449846	0.0248551	0.0231547	0.00297011	0.0265617	0	0.0273683	0.0137209	0.014192	0	0.0148996	0.0256366	0.00920595	0.0209814	0.00241059	Chr16	80828743	80892596	-	XM_011522866.1	23700	sense	intergenic	upstream	same_strand	CDYL2	GeneID:124359,Genbank:XM_011522866.1,HGNC:HGNC:23030	chromodomain Y like 2	GO:0003824,GO:0005634,GO:0008152,GO:0035064	catalytic activity|nucleus|metabolic process|methylated histone binding
ARLNC1:11	0.0338542	0.0573465	0.0681739	0	0	0.0119772	0.0361391	0.0458117	0.0337923	0.0238026	0.0029736	0.0269532	0	0.0274754	0.0138679	0.0144458	0	0.0149609	0.025678	0.00925496	0.0211166	0.00241046	Chr16	80828735	80892595	-	XM_011522866.1	23692	sense	intergenic	upstream	same_strand	CDYL2	GeneID:124359,Genbank:XM_011522866.1,HGNC:HGNC:23030	chromodomain Y like 2	GO:0003824,GO:0005634,GO:0008152,GO:0035064	catalytic activity|nucleus|metabolic process|methylated histone binding
ARLNC1:12	3.63e-50	1.45e-24	0	0	0	0	0	0	0	0	0	1.4e-28	0	0	0	0	0	0	0	0	0	0	Chr16	80830531	80892560	-	XM_011522866.1	25488	sense	intergenic	upstream	same_strand	CDYL2	GeneID:124359,Genbank:XM_011522866.1,HGNC:HGNC:23030	chromodomain Y like 2	GO:0003824,GO:0005634,GO:0008152,GO:0035064	catalytic activity|nucleus|metabolic process|methylated histone binding
ARLNC1:13	1.79e-05	1.35e-24	0	0	0	0	0	0	0	0	0	1.34e-28	0	0	7.48e-23	0	0	0	4.89e-39	0	3.58e-27	4.79e-11	Chr16	80830494	80870520	-	XM_011522866.1	25451	sense	intergenic	upstream	same_strand	CDYL2	GeneID:124359,Genbank:XM_011522866.1,HGNC:HGNC:23030	chromodomain Y like 2	GO:0003824,GO:0005634,GO:0008152,GO:0035064	catalytic activity|nucleus|metabolic process|methylated histone binding
ARLNC1:14	2.68e-05	0.00111703	0.0130312	0	0	0.00603958	0.109198	0.0216656	0.0123226	0.0116029	0.00262095	0.0156978	0	0.00971569	0.00833961	0.0101054	0	0.00990518	0.00959284	0.00621673	1.66e-25	0.00209304	Chr16	80828538	80838505	-	XM_011522866.1	23495	sense	intergenic	upstream	same_strand	CDYL2	GeneID:124359,Genbank:XM_011522866.1,HGNC:HGNC:23030	chromodomain Y like 2	GO:0003824,GO:0005634,GO:0008152,GO:0035064	catalytic activity|nucleus|metabolic process|methylated histone binding
ARLNC1:15	3.12e-05	7.56e-28	0	7.04e-52	0	0	7.38e-16	0	0	0	0	1.56e-28	0	0	7.51e-23	9.3e-36	0	0	2.29e-29	6.98e-17	4.68e-27	0.019487	Chr16	80830426	80835789	-	XM_011522866.1	25383	sense	intergenic	upstream	same_strand	CDYL2	GeneID:124359,Genbank:XM_011522866.1,HGNC:HGNC:23030	chromodomain Y like 2	GO:0003824,GO:0005634,GO:0008152,GO:0035064	catalytic activity|nucleus|metabolic process|methylated histone binding
ARLNC1:3	0.0336219	0.0556895	0.0668174	0	0	0.0119045	0.0355898	0.0453036	0.0334639	0.0235874	0.00296976	0.0267192	0	0.0272644	0.0137805	0.0143644	0	0.0148943	0.0254392	0.00921225	0.0209251	0.00240696	Chr16	80828735	80892596	-	XM_011522866.1	23692	sense	intergenic	upstream	same_strand	CDYL2	GeneID:124359,Genbank:XM_011522866.1,HGNC:HGNC:23030	chromodomain Y like 2	GO:0003824,GO:0005634,GO:0008152,GO:0035064	catalytic activity|nucleus|metabolic process|methylated histone binding
ARLNC1:4	3.5e-05	0.428263	0.0369775	0	0	0.00953158	0.0249599	0.035923	0.0234891	0.0182572	0.00285083	0.021797	0	0.020105	0.0116955	0.0126062	0	0.0128145	0.0186524	0.00802055	0.0216327	0.00229317	Chr16	80828735	80892596	-	XM_011522866.1	23692	sense	intergenic	upstream	same_strand	CDYL2	GeneID:124359,Genbank:XM_011522866.1,HGNC:HGNC:23030	chromodomain Y like 2	GO:0003824,GO:0005634,GO:0008152,GO:0035064	catalytic activity|nucleus|metabolic process|methylated histone binding
ARNTL2-AS1:1	0	0	0	0	0	0	0	0	0	0	0	0	0	0	0	0	0	0	0	0	0	0	Chr12	27446497	27457751	-	XM_017019254.1	0	antisense	genic	exonic	nested	SMCO2	GeneID:341346,Genbank:XM_011520634.2,HGNC:HGNC:34448	single-pass membrane protein with coiled-coil domains 2	GO:0016021	integral component of membrane
ARNTL2-AS1:2	0	0	0	0	0	0	0	0.0328816	0	0	0	0	0	0	0	0	0	0	0	0	0	0	Chr12	27389789	27446634	-	XM_011520771.2	0	antisense	genic	exonic	overlapping	ARNTL2	GeneID:56938,Genbank:NM_001248003.1,HGNC:HGNC:18984,MIM:614517	aryl hydrocarbon receptor nuclear translocator like 2	GO:0000982,GO:0003700,GO:0005634,GO:0005667,GO:0005730,GO:0005737,GO:0006351,GO:0006355,GO:0006357,GO:0007623,GO:0009649,GO:0042753,GO:0045893,GO:0045944,GO:0046983,GO:0070888	transcription factor activity, RNA polymerase II proximal promoter sequence-specific DNA binding|DNA binding transcription factor activity|nucleus|transcription factor complex|nucleolus|cytoplasm|transcription, DNA-templated|regulation of transcription, DNA-templated|regulation of transcription from RNA polymerase II promoter|circadian rhythm|entrainment of circadian clock|positive regulation of …
ARNTL2-AS1:3	0	0	0	0	0	0	0	0.0361266	0	0	0	0	0	0	0	0	0	0	0	0	0	0	Chr12	27389826	27446625	-	XM_017019669.1	0	antisense	genic	exonic	overlapping	ARNTL2	GeneID:56938,Genbank:NM_001248003.1,HGNC:HGNC:18984,MIM:614517	aryl hydrocarbon receptor nuclear translocator like 2	GO:0000982,GO:0003700,GO:0005634,GO:0005667,GO:0005730,GO:0005737,GO:0006351,GO:0006355,GO:0006357,GO:0007623,GO:0009649,GO:0042753,GO:0045893,GO:0045944,GO:0046983,GO:0070888	transcription factor activity, RNA polymerase II proximal promoter sequence-specific DNA binding|DNA binding transcription factor activity|nucleus|transcription factor complex|nucleolus|cytoplasm|transcription, DNA-templated|regulation of transcription, DNA-templated|regulation of transcription from RNA polymerase II promoter|circadian rhythm|entrainment of circadian clock|positive regulation of …
ARNTL2-AS1:4	0	0	0	0	0	0	0	0.0360427	0	0	0	0	0	0	0	0	0	0	0	0	0	0	Chr12	27389789	27446625	-	XM_011520768.2	0	antisense	genic	exonic	overlapping	ARNTL2	GeneID:56938,Genbank:NM_001248003.1,HGNC:HGNC:18984,MIM:614517	aryl hydrocarbon receptor nuclear translocator like 2	GO:0000982,GO:0003700,GO:0005634,GO:0005667,GO:0005730,GO:0005737,GO:0006351,GO:0006355,GO:0006357,GO:0007623,GO:0009649,GO:0042753,GO:0045893,GO:0045944,GO:0046983,GO:0070888	transcription factor activity, RNA polymerase II proximal promoter sequence-specific DNA binding|DNA binding transcription factor activity|nucleus|transcription factor complex|nucleolus|cytoplasm|transcription, DNA-templated|regulation of transcription, DNA-templated|regulation of transcription from RNA polymerase II promoter|circadian rhythm|entrainment of circadian clock|positive regulation of …
ARNTL2-AS1:5	0.000594067	6.62e-05	1.42e-07	0.00113794	1.98e-14	0.00135866	0.00015826	4.62e-05	0.000233893	0.000155674	0.000183325	6.07e-19	3.37e-06	7.74e-10	4.33e-22	0.000324269	0.00241983	8.35e-05	1.94e-14	0.00026126	0.00010416	0.000185017	Chr12	27454607	27460781	-	XM_011520634.2	0	antisense	genic	intronic	nested	SMCO2	GeneID:341346,Genbank:XM_011520634.2,HGNC:HGNC:34448	single-pass membrane protein with coiled-coil domains 2	GO:0016021	integral component of membrane
ARNTL2-AS1:6	6e-12	3.02e-08	0.00137036	3.49e-08	1.19e-11	0.0013022	0.000170038	1.17e-05	0.00115554	0.00015798	3.35e-21	8.87e-05	0.00126706	2e-07	5.36e-19	1.29e-30	0.000513174	8.91e-05	0.037628	3.02e-05	4.48e-05	5.1e-06	Chr12	27454607	27460781	-	XM_017019254.1	0	antisense	genic	intronic	nested	SMCO2	GeneID:341346,Genbank:XM_011520634.2,HGNC:HGNC:34448	single-pass membrane protein with coiled-coil domains 2	GO:0016021	integral component of membrane
ARNTL2-AS1:7	0.0245499	0.786471	0.067157	0.0551407	3.48e-22	0.0790113	0.292676	0.138686	0.23388	0.0608681	0.0505755	0.0881898	9.54e-18	0.250864	4.03e-08	0.0903324	0.598026	0.255154	0.000101097	0.173323	0.0228811	2.89e-16	Chr12	27458541	27460781	-	XM_011520634.2	0	antisense	genic	intronic	nested	SMCO2	GeneID:341346,Genbank:XM_011520634.2,HGNC:HGNC:34448	single-pass membrane protein with coiled-coil domains 2	GO:0016021	integral component of membrane
ARPP21-AS1:1	0	0	0	0	0	0	0	0	0	0	0	0	0	0	0	0	0	0	0	0	0	0	Chr3	35650197	35651961	-	XM_017005582.2	0	antisense	genic	intronic	nested	ARPP21	GeneID:10777,Genbank:NM_001267616.1,HGNC:HGNC:16968,MIM:605488	cAMP regulated phosphoprotein 21	GO:0005516,GO:0005737	calmodulin binding|cytoplasm
ARRDC3-AS1:1	0.123134	0.570393	0.00201179	0.126935	0.306114	0.15782	0.00264818	0.364783	0.278307	0.690026	0.745742	0.174391	0.777082	0.12287	0.154523	0.0177397	2.00703	0.253343	0.347384	0.0909632	0.185714	0.153606	Chr5	91380347	91420715	+	NM_001329672.1	0	antisense	genic	intronic	overlapping	ARRDC3	GeneID:57561,Genbank:NM_001329672.1,HGNC:HGNC:29263,MIM:612464	arrestin domain containing 3	GO:0001659,GO:0005764,GO:0005768,GO:0005769,GO:0005886,GO:0031651,GO:0031699,GO:0043588,GO:0044252,GO:0051443,GO:0060613,GO:0071879,GO:0090327	temperature homeostasis|lysosome|endosome|early endosome|plasma membrane|negative regulation of heat generation|beta-3 adrenergic receptor binding|skin development|negative regulation of multicellular organismal metabolic process|positive regulation of ubiquitin-protein transferase activity|fat pad development|positive regulation of adrenergic receptor signaling pathway|negative regulation of loc…
ARRDC3-AS1:2	0.1245	0.297761	0.2432	0.0436948	0.0955064	0.172668	0.00269494	0.36723	0.209797	0.296482	0.0482013	0.173774	0.589561	0.188018	0.314305	0.018022	0.179611	0.444242	0.627186	0.203538	0.347608	0.431145	Chr5	91380349	91420715	+	NM_020801.3	0	antisense	genic	intronic	overlapping	ARRDC3	GeneID:57561,Genbank:NM_001329672.1,HGNC:HGNC:29263,MIM:612464	arrestin domain containing 3	GO:0001659,GO:0005764,GO:0005768,GO:0005769,GO:0005886,GO:0031651,GO:0031699,GO:0043588,GO:0044252,GO:0051443,GO:0060613,GO:0071879,GO:0090327	temperature homeostasis|lysosome|endosome|early endosome|plasma membrane|negative regulation of heat generation|beta-3 adrenergic receptor binding|skin development|negative regulation of multicellular organismal metabolic process|positive regulation of ubiquitin-protein transferase activity|fat pad development|positive regulation of adrenergic receptor signaling pathway|negative regulation of loc…
ARRDC3-AS1:3	0.0621355	3.44e-12	2.89e-10	6.55e-20	4.86e-12	0.000608695	0.0866833	2.65e-14	0.146558	6.86e-16	4.62e-13	6.24e-13	0.000256665	0.371206	3.49e-12	1.32123	0.00230621	2.60461	2.48e-23	0.0946285	0.353416	0.810566	Chr5	91380352	91418773	+	NM_001329672.1	0	antisense	genic	intronic	overlapping	ARRDC3	GeneID:57561,Genbank:NM_001329672.1,HGNC:HGNC:29263,MIM:612464	arrestin domain containing 3	GO:0001659,GO:0005764,GO:0005768,GO:0005769,GO:0005886,GO:0031651,GO:0031699,GO:0043588,GO:0044252,GO:0051443,GO:0060613,GO:0071879,GO:0090327	temperature homeostasis|lysosome|endosome|early endosome|plasma membrane|negative regulation of heat generation|beta-3 adrenergic receptor binding|skin development|negative regulation of multicellular organismal metabolic process|positive regulation of ubiquitin-protein transferase activity|fat pad development|positive regulation of adrenergic receptor signaling pathway|negative regulation of loc…
ARRDC3-AS1:4	0.038752	4.68e-13	0.683593	1.08e-05	2.94e-12	4.97e-08	0.626871	0.000183806	0.0622712	5.2e-12	0.603776	8.28e-14	7.57e-05	0.00192042	1.19e-12	8.73e-17	2.63524	0.00136823	5.47e-24	0.00773727	5.16e-05	0.00023627	Chr5	91380397	91439085	+	NM_020801.3	0	antisense	genic	intronic	overlapping	ARRDC3	GeneID:57561,Genbank:NM_001329672.1,HGNC:HGNC:29263,MIM:612464	arrestin domain containing 3	GO:0001659,GO:0005764,GO:0005768,GO:0005769,GO:0005886,GO:0031651,GO:0031699,GO:0043588,GO:0044252,GO:0051443,GO:0060613,GO:0071879,GO:0090327	temperature homeostasis|lysosome|endosome|early endosome|plasma membrane|negative regulation of heat generation|beta-3 adrenergic receptor binding|skin development|negative regulation of multicellular organismal metabolic process|positive regulation of ubiquitin-protein transferase activity|fat pad development|positive regulation of adrenergic receptor signaling pathway|negative regulation of loc…
ARRDC3-AS1:5	0.0535868	0.163462	2.95e-05	0.147275	1.4e-16	1.40744	0.0136692	1.14e-05	0.00183906	1.04e-09	0.167611	0.415335	1.47e-07	0.000130434	0.626516	2.61e-20	0.582342	0.113046	2.9e-25	0.607098	0.335272	8.32e-07	Chr5	91380441	91418935	+	NM_020801.3	0	antisense	genic	intronic	overlapping	ARRDC3	GeneID:57561,Genbank:NM_001329672.1,HGNC:HGNC:29263,MIM:612464	arrestin domain containing 3	GO:0001659,GO:0005764,GO:0005768,GO:0005769,GO:0005886,GO:0031651,GO:0031699,GO:0043588,GO:0044252,GO:0051443,GO:0060613,GO:0071879,GO:0090327	temperature homeostasis|lysosome|endosome|early endosome|plasma membrane|negative regulation of heat generation|beta-3 adrenergic receptor binding|skin development|negative regulation of multicellular organismal metabolic process|positive regulation of ubiquitin-protein transferase activity|fat pad development|positive regulation of adrenergic receptor signaling pathway|negative regulation of loc…
ARRDC3-AS1:6	1.28e-30	7.43e-27	3.07e-06	0.145395	6.27e-27	1.17107	4.82e-26	1.18e-21	4.74e-29	1.48026	0.257992	4.56e-22	4.17e-29	0.118492	1.07605	0.43775	0.199761	0.912636	8.47e-27	2.28e-22	0.580506	4.2e-15	Chr5	91380652	91422963	+	NM_001329672.1	0	antisense	genic	intronic	overlapping	ARRDC3	GeneID:57561,Genbank:NM_001329672.1,HGNC:HGNC:29263,MIM:612464	arrestin domain containing 3	GO:0001659,GO:0005764,GO:0005768,GO:0005769,GO:0005886,GO:0031651,GO:0031699,GO:0043588,GO:0044252,GO:0051443,GO:0060613,GO:0071879,GO:0090327	temperature homeostasis|lysosome|endosome|early endosome|plasma membrane|negative regulation of heat generation|beta-3 adrenergic receptor binding|skin development|negative regulation of multicellular organismal metabolic process|positive regulation of ubiquitin-protein transferase activity|fat pad development|positive regulation of adrenergic receptor signaling pathway|negative regulation of loc…
ARRDC3-AS1:7	1.25e-26	0.264878	0.0294368	0.0933845	1.93e-26	0.153919	0.330228	0.0345106	8.84e-07	0.142794	0.301158	3.08e-19	0.120733	0.531025	0.0318556	0.522057	0.95478	0.0684701	8.38e-24	0.337011	0.668987	0.245261	Chr5	91418635	91420402	+	NM_020801.3	35262	antisense	intergenic	upstream	divergent	ARRDC3	GeneID:57561,Genbank:NM_001329672.1,HGNC:HGNC:29263,MIM:612464	arrestin domain containing 3	GO:0001659,GO:0005764,GO:0005768,GO:0005769,GO:0005886,GO:0031651,GO:0031699,GO:0043588,GO:0044252,GO:0051443,GO:0060613,GO:0071879,GO:0090327	temperature homeostasis|lysosome|endosome|early endosome|plasma membrane|negative regulation of heat generation|beta-3 adrenergic receptor binding|skin development|negative regulation of multicellular organismal metabolic process|positive regulation of ubiquitin-protein transferase activity|fat pad development|positive regulation of adrenergic receptor signaling pathway|negative regulation of loc…
ASAP1-IT1:1	0.462369	1.05906	1.27048	0.957909	1.23402	0.633973	2.92373	0.823643	0.977796	1.41811	0.60916	1.28868	0.478741	1.31257	0.897451	0.593587	2.19584	1.74033	1.08581	1.22021	1.06162	1.3543	Chr8	130295355	130296533	-	XM_017013469.1	0	sense	genic	intronic	nested	ASAP1	GeneID:50807,Genbank:XM_017013468.1,HGNC:HGNC:2720,MIM:605953	ArfGAP with SH3 domain, ankyrin repeat and PH domain 1			path:hsa04144,path:hsa04666	Endocytosis|Fc gamma R-mediated phagocytosis
ASAP1-IT2:1	0.0485449	0.0302434	0.0257209	0.0775535	0.0233791	0.042067	0.122625	0.0268947	0.0506339	0.133132	0.0472338	0.051922	0.103108	0.116085	0.0424464	0.0417644	0.136493	0.123723	0.0624865	0.0534248	0.0764853	0.0447105	Chr8	130082738	130084768	-	XM_006716566.1	0	sense	genic	intronic	nested	ASAP1	GeneID:50807,Genbank:XM_017013468.1,HGNC:HGNC:2720,MIM:605953	ArfGAP with SH3 domain, ankyrin repeat and PH domain 1			path:hsa04144,path:hsa04666	Endocytosis|Fc gamma R-mediated phagocytosis
ASB16-AS1:12	9.99e-22	1.23e-05	6.67e-20	5.14e-06	0.000490674	2.88e-06	2.78e-23	0.221018	0.335912	6.71e-18	0.166973	4.31e-18	0.00791989	1.81e-18	0.875023	1.04e-23	0.191707	0.132233	2.12e-15	1.7e-14	7.13e-05	7.12e-10	Chr17	44176209	44186703	-	NM_080863.4	0	antisense	genic	intronic	overlapping	ASB16	GeneID:92591,Genbank:NM_080863.4,HGNC:HGNC:19768,MIM:615056	ankyrin repeat and SOCS box containing 16	GO:0000151,GO:0004842,GO:0005634,GO:0005737,GO:0005829,GO:0031625,GO:0035556,GO:0043687	ubiquitin ligase complex|ubiquitin-protein transferase activity|nucleus|cytoplasm|cytosol|ubiquitin protein ligase binding|intracellular signal transduction|post-translational protein modification
ASB16-AS1:13	8.5e-27	0.000575212	3.49e-13	1.59e-07	6.01e-17	1.07e-23	3.47e-20	2.63e-22	2.93e-20	1.42e-23	4.76e-06	9.88e-05	6.24e-24	5.52e-23	6.1e-09	0.000818809	3.95e-07	3.54e-17	4.52e-25	7.09e-12	5.15e-22	0.000126826	Chr17	44176255	44186703	-	NM_080863.4	0	antisense	genic	intronic	overlapping	ASB16	GeneID:92591,Genbank:NM_080863.4,HGNC:HGNC:19768,MIM:615056	ankyrin repeat and SOCS box containing 16	GO:0000151,GO:0004842,GO:0005634,GO:0005737,GO:0005829,GO:0031625,GO:0035556,GO:0043687	ubiquitin ligase complex|ubiquitin-protein transferase activity|nucleus|cytoplasm|cytosol|ubiquitin protein ligase binding|intracellular signal transduction|post-translational protein modification
ASB16-AS1:14	0	0.116684	0.0208665	6.46e-28	1.06e-30	0.0030263	1.07e-28	0.00125233	0.0293088	9.23e-29	0.000653209	0.63819	7.66e-07	2.9e-29	5.16e-29	5.19e-11	8.97e-27	0.367605	0.666601	6.7e-08	0.212942	0.163704	Chr17	44177697	44186703	-	NM_080863.4	0	antisense	genic	exonic	overlapping	ASB16	GeneID:92591,Genbank:NM_080863.4,HGNC:HGNC:19768,MIM:615056	ankyrin repeat and SOCS box containing 16	GO:0000151,GO:0004842,GO:0005634,GO:0005737,GO:0005829,GO:0031625,GO:0035556,GO:0043687	ubiquitin ligase complex|ubiquitin-protein transferase activity|nucleus|cytoplasm|cytosol|ubiquitin protein ligase binding|intracellular signal transduction|post-translational protein modification
ASB16-AS1:16	0.706071	0.931896	1.30468	0.312593	0.713141	0.55958	1.5978	1.14396	0.210079	8.12e-11	2.01566	0.956026	1.03749	0.209131	1.40085	0.75615	2.98884	0.692236	2.11382	0.558391	0.609112	0.696549	Chr17	44175973	44186717	-	NM_080863.4	0	antisense	genic	intronic	overlapping	ASB16	GeneID:92591,Genbank:NM_080863.4,HGNC:HGNC:19768,MIM:615056	ankyrin repeat and SOCS box containing 16	GO:0000151,GO:0004842,GO:0005634,GO:0005737,GO:0005829,GO:0031625,GO:0035556,GO:0043687	ubiquitin ligase complex|ubiquitin-protein transferase activity|nucleus|cytoplasm|cytosol|ubiquitin protein ligase binding|intracellular signal transduction|post-translational protein modification
ASB16-AS1:2	0.171163	0.917837	1.28706	0.308768	0.693924	0.55515	1.57219	1.12859	0.207831	1.58931	1.98415	0.94733	1.00583	0.209016	0.186027	0.874963	0.681166	0.685397	1.06239	0.550149	0.603097	0.693561	Chr17	44175974	44186717	-	NM_080863.4	0	antisense	genic	intronic	overlapping	ASB16	GeneID:92591,Genbank:NM_080863.4,HGNC:HGNC:19768,MIM:615056	ankyrin repeat and SOCS box containing 16	GO:0000151,GO:0004842,GO:0005634,GO:0005737,GO:0005829,GO:0031625,GO:0035556,GO:0043687	ubiquitin ligase complex|ubiquitin-protein transferase activity|nucleus|cytoplasm|cytosol|ubiquitin protein ligase binding|intracellular signal transduction|post-translational protein modification
ASB16-AS1:3	0	0.110057	0.0186295	1.14e-27	1.03e-30	0.00268723	3.15e-28	0.0011177	0.0247207	8.89e-29	0.000541095	0.688413	7.18e-07	2.8e-29	2.03e-29	6.98e-10	8.97e-27	0.475611	0.507199	6.5e-08	0.188143	0.387236	Chr17	44177697	44186717	-	NM_080863.4	0	antisense	genic	exonic	overlapping	ASB16	GeneID:92591,Genbank:NM_080863.4,HGNC:HGNC:19768,MIM:615056	ankyrin repeat and SOCS box containing 16	GO:0000151,GO:0004842,GO:0005634,GO:0005737,GO:0005829,GO:0031625,GO:0035556,GO:0043687	ubiquitin ligase complex|ubiquitin-protein transferase activity|nucleus|cytoplasm|cytosol|ubiquitin protein ligase binding|intracellular signal transduction|post-translational protein modification
ASB16-AS1:5	1.21e-26	0.00185826	1.67e-24	2.1e-09	1.42e-16	7.99e-25	1.4e-20	3.37e-23	1.64e-23	3.31e-25	7.25e-07	1.66e-17	2.3e-22	4.28e-23	9.29e-10	9.46e-23	6.83e-08	1.22e-19	2.56e-27	1.73e-11	1.58e-22	0.00020308	Chr17	44176255	44186652	-	NM_080863.4	0	antisense	genic	intronic	overlapping	ASB16	GeneID:92591,Genbank:NM_080863.4,HGNC:HGNC:19768,MIM:615056	ankyrin repeat and SOCS box containing 16	GO:0000151,GO:0004842,GO:0005634,GO:0005737,GO:0005829,GO:0031625,GO:0035556,GO:0043687	ubiquitin ligase complex|ubiquitin-protein transferase activity|nucleus|cytoplasm|cytosol|ubiquitin protein ligase binding|intracellular signal transduction|post-translational protein modification
ASB16-AS1:6	1.58e-21	2.96e-05	1.64e-19	1.26e-07	0.00100554	1.3e-06	5.96e-23	0.485882	0.00102331	9.6e-16	0.344732	2.62e-18	1.77e-14	3.61e-18	6.18e-07	1.82e-23	1.55e-06	0.000839939	4.13e-15	4.12e-14	0.000326723	1.17e-09	Chr17	44176209	44186625	-	NM_080863.4	0	antisense	genic	intronic	overlapping	ASB16	GeneID:92591,Genbank:NM_080863.4,HGNC:HGNC:19768,MIM:615056	ankyrin repeat and SOCS box containing 16	GO:0000151,GO:0004842,GO:0005634,GO:0005737,GO:0005829,GO:0031625,GO:0035556,GO:0043687	ubiquitin ligase complex|ubiquitin-protein transferase activity|nucleus|cytoplasm|cytosol|ubiquitin protein ligase binding|intracellular signal transduction|post-translational protein modification
ASB16-AS1:8	0.148914	0.336046	0.12509	0.192846	2.75e-23	0.100617	0.505841	0.350813	0.203642	0.0740697	5.59e-35	0.255371	0.0399287	0.247091	0.177452	0.0467807	0.83635	0.149061	0.636318	0.285809	0.703891	0.140521	Chr17	44169503	44186703	-	NM_080863.4	0	antisense	genic	intronic	containing	ASB16	GeneID:92591,Genbank:NM_080863.4,HGNC:HGNC:19768,MIM:615056	ankyrin repeat and SOCS box containing 16	GO:0000151,GO:0004842,GO:0005634,GO:0005737,GO:0005829,GO:0031625,GO:0035556,GO:0043687	ubiquitin ligase complex|ubiquitin-protein transferase activity|nucleus|cytoplasm|cytosol|ubiquitin protein ligase binding|intracellular signal transduction|post-translational protein modification
ASH1L-AS1:10	0.0466842	0.0759344	0.0363702	0.0956728	0.027751	0.127884	0.0902455	0.0731606	0.0825268	0.0638043	0.0877941	0.0239577	0.130463	0.202817	0.0790068	0.0446943	0.170267	0.124622	0.358946	0.104733	0.153079	0.143284	Chr1	155562964	155571429	+	XM_017001785.1	0	antisense	genic	exonic	overlapping	ASH1L	GeneID:55870,Genbank:NM_018489.2,HGNC:HGNC:19088,MIM:607999	ASH1 like histone lysine methyltransferase	GO:0001501,GO:0002674,GO:0003677,GO:0003682,GO:0005634,GO:0005654,GO:0005694,GO:0005794,GO:0005923,GO:0006323,GO:0006366,GO:0007267,GO:0007338,GO:0009791,GO:0018024,GO:0032635,GO:0042800,GO:0043124,GO:0043409,GO:0045944,GO:0046697,GO:0046872,GO:0046975,GO:0061038,GO:0070062,GO:0097676,GO:0097722,GO:1903699,GO:1903709	skeletal system development|negative regulation of acute inflammatory response|DNA binding|chromatin binding|nucleus|nucleoplasm|chromosome|Golgi apparatus|bicellular tight junction|DNA packaging|transcription from RNA polymerase II promoter|cell-cell signaling|single fertilization|post-embryonic development|histone-lysine N-methyltransferase activity|interleukin-6 production|histone methyltransf…	path:hsa00310	Lysine degradation
ASH1L-AS1:11	0.00203295	2.77e-10	3.56e-18	0.000359575	5.16e-16	9.47e-08	0.00260805	2.55e-12	8.96e-18	0.00102804	0.00352983	4.65e-08	0.0116008	7.63e-13	1.37e-12	4.07e-09	0.00504611	0.00063793	0.0295109	0.00125278	3.53e-06	0.0103284	Chr1	155562964	155621328	+	XM_017001785.1	0	antisense	genic	exonic	overlapping	ASH1L	GeneID:55870,Genbank:NM_018489.2,HGNC:HGNC:19088,MIM:607999	ASH1 like histone lysine methyltransferase	GO:0001501,GO:0002674,GO:0003677,GO:0003682,GO:0005634,GO:0005654,GO:0005694,GO:0005794,GO:0005923,GO:0006323,GO:0006366,GO:0007267,GO:0007338,GO:0009791,GO:0018024,GO:0032635,GO:0042800,GO:0043124,GO:0043409,GO:0045944,GO:0046697,GO:0046872,GO:0046975,GO:0061038,GO:0070062,GO:0097676,GO:0097722,GO:1903699,GO:1903709	skeletal system development|negative regulation of acute inflammatory response|DNA binding|chromatin binding|nucleus|nucleoplasm|chromosome|Golgi apparatus|bicellular tight junction|DNA packaging|transcription from RNA polymerase II promoter|cell-cell signaling|single fertilization|post-embryonic development|histone-lysine N-methyltransferase activity|interleukin-6 production|histone methyltransf…	path:hsa00310	Lysine degradation
ASH1L-AS1:12	0	1.67e-44	0	0	0	5.49e-40	0	2.95e-60	0	0	1.64e-20	0	0	0	1.96e-51	1.23e-43	0	0	9.19e-44	3.21e-53	0	0	Chr1	155563246	155563520	+	XM_017001785.1	86	antisense	intergenic	upstream	divergent	ASH1L	GeneID:55870,Genbank:NM_018489.2,HGNC:HGNC:19088,MIM:607999	ASH1 like histone lysine methyltransferase	GO:0001501,GO:0002674,GO:0003677,GO:0003682,GO:0005634,GO:0005654,GO:0005694,GO:0005794,GO:0005923,GO:0006323,GO:0006366,GO:0007267,GO:0007338,GO:0009791,GO:0018024,GO:0032635,GO:0042800,GO:0043124,GO:0043409,GO:0045944,GO:0046697,GO:0046872,GO:0046975,GO:0061038,GO:0070062,GO:0097676,GO:0097722,GO:1903699,GO:1903709	skeletal system development|negative regulation of acute inflammatory response|DNA binding|chromatin binding|nucleus|nucleoplasm|chromosome|Golgi apparatus|bicellular tight junction|DNA packaging|transcription from RNA polymerase II promoter|cell-cell signaling|single fertilization|post-embryonic development|histone-lysine N-methyltransferase activity|interleukin-6 production|histone methyltransf…	path:hsa00310	Lysine degradation
ASH1L-AS1:13	0.157686	2.30658	1.11168	2.29034	0.792875	2.1839	1.834	1.44693	2.97885	2.02755	2.34865	1.20346	1.60618	1.65375	1.2463	0.68581	2.75835	2.14085	1.8836	0.919425	3.35961	1.43585	Chr1	155563246	155568639	+	XM_017001785.1	86	antisense	intergenic	upstream	divergent	ASH1L	GeneID:55870,Genbank:NM_018489.2,HGNC:HGNC:19088,MIM:607999	ASH1 like histone lysine methyltransferase	GO:0001501,GO:0002674,GO:0003677,GO:0003682,GO:0005634,GO:0005654,GO:0005694,GO:0005794,GO:0005923,GO:0006323,GO:0006366,GO:0007267,GO:0007338,GO:0009791,GO:0018024,GO:0032635,GO:0042800,GO:0043124,GO:0043409,GO:0045944,GO:0046697,GO:0046872,GO:0046975,GO:0061038,GO:0070062,GO:0097676,GO:0097722,GO:1903699,GO:1903709	skeletal system development|negative regulation of acute inflammatory response|DNA binding|chromatin binding|nucleus|nucleoplasm|chromosome|Golgi apparatus|bicellular tight junction|DNA packaging|transcription from RNA polymerase II promoter|cell-cell signaling|single fertilization|post-embryonic development|histone-lysine N-methyltransferase activity|interleukin-6 production|histone methyltransf…	path:hsa00310	Lysine degradation
ASH1L-AS1:5	0.00597095	2.33e-20	0.0015039	0.00960484	1.35e-08	2.66e-16	6.5e-23	1.18e-20	3.92e-21	1.38e-11	4.52e-13	2.16e-22	6.76e-16	3.83e-06	3.74e-08	9.23e-21	3.22e-07	9.36e-17	1.44e-06	6.5e-24	2.17e-10	4.3e-12	Chr1	155562950	155565018	+	XM_017001785.1	0	antisense	genic	exonic	overlapping	ASH1L	GeneID:55870,Genbank:NM_018489.2,HGNC:HGNC:19088,MIM:607999	ASH1 like histone lysine methyltransferase	GO:0001501,GO:0002674,GO:0003677,GO:0003682,GO:0005634,GO:0005654,GO:0005694,GO:0005794,GO:0005923,GO:0006323,GO:0006366,GO:0007267,GO:0007338,GO:0009791,GO:0018024,GO:0032635,GO:0042800,GO:0043124,GO:0043409,GO:0045944,GO:0046697,GO:0046872,GO:0046975,GO:0061038,GO:0070062,GO:0097676,GO:0097722,GO:1903699,GO:1903709	skeletal system development|negative regulation of acute inflammatory response|DNA binding|chromatin binding|nucleus|nucleoplasm|chromosome|Golgi apparatus|bicellular tight junction|DNA packaging|transcription from RNA polymerase II promoter|cell-cell signaling|single fertilization|post-embryonic development|histone-lysine N-methyltransferase activity|interleukin-6 production|histone methyltransf…	path:hsa00310	Lysine degradation
ASH1L-AS1:6	0	0	0.229874	1.99e-46	6.73e-78	4.12e-43	1.46e-48	1.69e-42	4.1e-42	0	0.455046	0	1.96e-42	0	1.40701	1.56921	7.63e-42	7.13e-63	0	0.436748	0	1.46e-43	Chr1	155562030	155562396	+	XM_017001786.2	0	antisense	genic	exonic	nested	ASH1L	GeneID:55870,Genbank:NM_018489.2,HGNC:HGNC:19088,MIM:607999	ASH1 like histone lysine methyltransferase	GO:0001501,GO:0002674,GO:0003677,GO:0003682,GO:0005634,GO:0005654,GO:0005694,GO:0005794,GO:0005923,GO:0006323,GO:0006366,GO:0007267,GO:0007338,GO:0009791,GO:0018024,GO:0032635,GO:0042800,GO:0043124,GO:0043409,GO:0045944,GO:0046697,GO:0046872,GO:0046975,GO:0061038,GO:0070062,GO:0097676,GO:0097722,GO:1903699,GO:1903709	skeletal system development|negative regulation of acute inflammatory response|DNA binding|chromatin binding|nucleus|nucleoplasm|chromosome|Golgi apparatus|bicellular tight junction|DNA packaging|transcription from RNA polymerase II promoter|cell-cell signaling|single fertilization|post-embryonic development|histone-lysine N-methyltransferase activity|interleukin-6 production|histone methyltransf…	path:hsa00310	Lysine degradation
ASH1L-IT1:1	0	0.982015	0	1.21885	0.799232	0	0.212587	0.729148	0.635607	1.05166	1.01673	0.76895	0	0.632414	0.343112	0.212816	2.96336	1.30909	0.698511	0.568283	0	0.700858	Chr1	155396010	155396978	-	XM_017001788.1	0	sense	genic	intronic	nested	ASH1L	GeneID:55870,Genbank:NM_018489.2,HGNC:HGNC:19088,MIM:607999	ASH1 like histone lysine methyltransferase	GO:0001501,GO:0002674,GO:0003677,GO:0003682,GO:0005634,GO:0005654,GO:0005694,GO:0005794,GO:0005923,GO:0006323,GO:0006366,GO:0007267,GO:0007338,GO:0009791,GO:0018024,GO:0032635,GO:0042800,GO:0043124,GO:0043409,GO:0045944,GO:0046697,GO:0046872,GO:0046975,GO:0061038,GO:0070062,GO:0097676,GO:0097722,GO:1903699,GO:1903709	skeletal system development|negative regulation of acute inflammatory response|DNA binding|chromatin binding|nucleus|nucleoplasm|chromosome|Golgi apparatus|bicellular tight junction|DNA packaging|transcription from RNA polymerase II promoter|cell-cell signaling|single fertilization|post-embryonic development|histone-lysine N-methyltransferase activity|interleukin-6 production|histone methyltransf…	path:hsa00310	Lysine degradation
ASTN2-AS1:1	0	0	0	0	0	0	0	0	0	0	0	0	0	0	0	0	0	0	0	0	0	0	Chr9	116504283	116562293	+	NM_014010.4	0	antisense	genic	intronic	nested	ASTN2	GeneID:23245,Genbank:NM_014010.4,HGNC:HGNC:17021,MIM:612856	astrotactin 2	GO:0005509,GO:0005769,GO:0005770,GO:0005938,GO:0015031,GO:0016021,GO:0030136,GO:0043204,GO:0043533,GO:0048105,GO:0060187,GO:2000009	calcium ion binding|early endosome|late endosome|cell cortex|protein transport|integral component of membrane|clathrin-coated vesicle|perikaryon|inositol 1,3,4,5 tetrakisphosphate binding|establishment of body hair planar orientation|cell pole|negative regulation of protein localization to cell surface
ASTN2-AS1:2	0	0	0	0	0	0	0	0	0	0	0	0	0	0	0	0	0	0	0	0	0	0	Chr9	116504338	116552177	+	NM_001184734.1	0	antisense	genic	intronic	nested	ASTN2	GeneID:23245,Genbank:NM_014010.4,HGNC:HGNC:17021,MIM:612856	astrotactin 2	GO:0005509,GO:0005769,GO:0005770,GO:0005938,GO:0015031,GO:0016021,GO:0030136,GO:0043204,GO:0043533,GO:0048105,GO:0060187,GO:2000009	calcium ion binding|early endosome|late endosome|cell cortex|protein transport|integral component of membrane|clathrin-coated vesicle|perikaryon|inositol 1,3,4,5 tetrakisphosphate binding|establishment of body hair planar orientation|cell pole|negative regulation of protein localization to cell surface
ASTN2-AS1:3	0	0	0	0	0	0	0	0	0	0	0	0	0	0	0	0	0	0	0	0	0	0	Chr9	116504338	116552177	+	NM_014010.4	0	antisense	genic	intronic	nested	ASTN2	GeneID:23245,Genbank:NM_014010.4,HGNC:HGNC:17021,MIM:612856	astrotactin 2	GO:0005509,GO:0005769,GO:0005770,GO:0005938,GO:0015031,GO:0016021,GO:0030136,GO:0043204,GO:0043533,GO:0048105,GO:0060187,GO:2000009	calcium ion binding|early endosome|late endosome|cell cortex|protein transport|integral component of membrane|clathrin-coated vesicle|perikaryon|inositol 1,3,4,5 tetrakisphosphate binding|establishment of body hair planar orientation|cell pole|negative regulation of protein localization to cell surface
ASTN2-AS1:4	0	0	0	0	0	0	0	0	0	0	0	0	0	0	0	0	0	0	0	0	0	0	Chr9	116504338	116543811	+	NM_198186.3	0	antisense	genic	intronic	nested	ASTN2	GeneID:23245,Genbank:NM_014010.4,HGNC:HGNC:17021,MIM:612856	astrotactin 2	GO:0005509,GO:0005769,GO:0005770,GO:0005938,GO:0015031,GO:0016021,GO:0030136,GO:0043204,GO:0043533,GO:0048105,GO:0060187,GO:2000009	calcium ion binding|early endosome|late endosome|cell cortex|protein transport|integral component of membrane|clathrin-coated vesicle|perikaryon|inositol 1,3,4,5 tetrakisphosphate binding|establishment of body hair planar orientation|cell pole|negative regulation of protein localization to cell surface
ATG10-AS1:1	0	0	0	0	0	0	0	0	0	0	0	0	0	0	0	0	0	0	0	0	0	0	Chr5	82073055	82073702	-	XM_011543660.2	0	antisense	genic	intronic	nested	ATG10	GeneID:83734,Genbank:XM_017009944.1,HGNC:HGNC:20315,MIM:610800	autophagy related 10	GO:0005622,GO:0005829,GO:0006497,GO:0006914,GO:0006983,GO:0015031,GO:0016236,GO:0016874,GO:0019777,GO:0031401,GO:0032446	intracellular|cytosol|protein lipidation|autophagy|ER overload response|protein transport|macroautophagy|ligase activity|Atg12 transferase activity|positive regulation of protein modification process|protein modification by small protein conjugation	path:hsa04136,path:hsa04140	Autophagy - other|Autophagy - animal
ATG10-IT1:1	0	0.486608	0.148385	0	0	0	0.369193	0.305343	0	6.44e-16	0.252038	0.144288	0	0.950463	0.139275	0	1.55037	0.147647	0.14032	0.143379	0.560907	0	Chr5	81991995	81992481	+	XM_005248610.5	0	sense	genic	intronic	nested	ATG10	GeneID:83734,Genbank:XM_017009944.1,HGNC:HGNC:20315,MIM:610800	autophagy related 10	GO:0005622,GO:0005829,GO:0006497,GO:0006914,GO:0006983,GO:0015031,GO:0016236,GO:0016874,GO:0019777,GO:0031401,GO:0032446	intracellular|cytosol|protein lipidation|autophagy|ER overload response|protein transport|macroautophagy|ligase activity|Atg12 transferase activity|positive regulation of protein modification process|protein modification by small protein conjugation	path:hsa04136,path:hsa04140	Autophagy - other|Autophagy - animal
ATP11A-AS1:1	0	0	0	0	0	0	0	0	0	0	0	0	0	0	0	0	0	0	0	0	0	0	Chr13	112752701	112754731	-	NM_032189.3	0	antisense	genic	intronic	nested	ATP11A	GeneID:23250,Genbank:XM_005268299.4,HGNC:HGNC:13552,MIM:605868	ATPase phospholipid transporting 11A	GO:0000287,GO:0004012,GO:0005524,GO:0005765,GO:0005769,GO:0005783,GO:0005886,GO:0016020,GO:0016021,GO:0035579,GO:0043231,GO:0043312,GO:0045332,GO:0055037,GO:0070821	magnesium ion binding|phospholipid-translocating ATPase activity|ATP binding|lysosomal membrane|early endosome|endoplasmic reticulum|plasma membrane|membrane|integral component of membrane|specific granule membrane|intracellular membrane-bounded organelle|neutrophil degranulation|phospholipid translocation|recycling endosome|tertiary granule membrane
ATP11A-AS1:2	0	0	0	2.24e-55	4.23e-67	2.37e-58	0	7.14e-56	0	1.56e-35	0.00597027	0	0	6.31e-66	0	1.58e-60	0	0	6.67e-57	4.44e-56	0	0	Chr13	112745449	112754731	-	XM_017020491.1	0	antisense	genic	intronic	nested	ATP11A	GeneID:23250,Genbank:XM_005268299.4,HGNC:HGNC:13552,MIM:605868	ATPase phospholipid transporting 11A	GO:0000287,GO:0004012,GO:0005524,GO:0005765,GO:0005769,GO:0005783,GO:0005886,GO:0016020,GO:0016021,GO:0035579,GO:0043231,GO:0043312,GO:0045332,GO:0055037,GO:0070821	magnesium ion binding|phospholipid-translocating ATPase activity|ATP binding|lysosomal membrane|early endosome|endoplasmic reticulum|plasma membrane|membrane|integral component of membrane|specific granule membrane|intracellular membrane-bounded organelle|neutrophil degranulation|phospholipid translocation|recycling endosome|tertiary granule membrane
ATP11A-AS1:3	0	0	0	0	0	0	0	0	0	0	0	0	0	0	0	0	0	0	0	0	0	0	Chr13	112752700	112754731	-	XM_005268305.4	0	antisense	genic	intronic	nested	ATP11A	GeneID:23250,Genbank:XM_005268299.4,HGNC:HGNC:13552,MIM:605868	ATPase phospholipid transporting 11A	GO:0000287,GO:0004012,GO:0005524,GO:0005765,GO:0005769,GO:0005783,GO:0005886,GO:0016020,GO:0016021,GO:0035579,GO:0043231,GO:0043312,GO:0045332,GO:0055037,GO:0070821	magnesium ion binding|phospholipid-translocating ATPase activity|ATP binding|lysosomal membrane|early endosome|endoplasmic reticulum|plasma membrane|membrane|integral component of membrane|specific granule membrane|intracellular membrane-bounded organelle|neutrophil degranulation|phospholipid translocation|recycling endosome|tertiary granule membrane
ATP11A-AS1:4	0	0	0	0	0	0	0	0	0	0	0	0	0	0	0	0	0	0	0	0	0	0	Chr13	112753742	112754698	-	XM_005268303.4	0	antisense	genic	intronic	nested	ATP11A	GeneID:23250,Genbank:XM_005268299.4,HGNC:HGNC:13552,MIM:605868	ATPase phospholipid transporting 11A	GO:0000287,GO:0004012,GO:0005524,GO:0005765,GO:0005769,GO:0005783,GO:0005886,GO:0016020,GO:0016021,GO:0035579,GO:0043231,GO:0043312,GO:0045332,GO:0055037,GO:0070821	magnesium ion binding|phospholipid-translocating ATPase activity|ATP binding|lysosomal membrane|early endosome|endoplasmic reticulum|plasma membrane|membrane|integral component of membrane|specific granule membrane|intracellular membrane-bounded organelle|neutrophil degranulation|phospholipid translocation|recycling endosome|tertiary granule membrane
ATP11A-AS1:5	0	0	8.47e-39	0	0	2.32e-56	0	0	4.29e-55	1.57e-35	0.00601758	0	0	6.4e-66	0	0	2.23e-50	0	0	1.52e-64	0	0	Chr13	112745449	112754693	-	XM_017020492.1	0	antisense	genic	intronic	nested	ATP11A	GeneID:23250,Genbank:XM_005268299.4,HGNC:HGNC:13552,MIM:605868	ATPase phospholipid transporting 11A	GO:0000287,GO:0004012,GO:0005524,GO:0005765,GO:0005769,GO:0005783,GO:0005886,GO:0016020,GO:0016021,GO:0035579,GO:0043231,GO:0043312,GO:0045332,GO:0055037,GO:0070821	magnesium ion binding|phospholipid-translocating ATPase activity|ATP binding|lysosomal membrane|early endosome|endoplasmic reticulum|plasma membrane|membrane|integral component of membrane|specific granule membrane|intracellular membrane-bounded organelle|neutrophil degranulation|phospholipid translocation|recycling endosome|tertiary granule membrane
ATP1A1-AS1:1	0	0.301636	0.152008	0.252133	0.168703	0.329789	2.2e-25	0.564441	0	7.44e-22	5.55e-16	0.601043	0.101976	0.134764	0.261929	7.56e-09	0	0.157866	0.528747	5.02e-07	1.39e-06	0.000392354	Chr1	116392865	116418622	-	NM_001160234.1	0	antisense	genic	exonic	overlapping	ATP1A1	GeneID:476,Genbank:NM_000701.7,HGNC:HGNC:799,MIM:182310	ATPase Na+/K+ transporting subunit alpha 1	GO:0002026,GO:0002028,GO:0005391,GO:0005524,GO:0005768,GO:0005783,GO:0005794,GO:0005886,GO:0005890,GO:0005901,GO:0006883,GO:0008217,GO:0010107,GO:0014069,GO:0014704,GO:0016020,GO:0016021,GO:0016323,GO:0016324,GO:0016791,GO:0019901,GO:0019904,GO:0030007,GO:0030315,GO:0030506,GO:0030955,GO:0031402,GO:0031947,GO:0034220,GO:0036376,GO:0042383,GO:0042470,GO:0042493,GO:0043209,GO:0043234,GO:0043531,GO:…	regulation of the force of heart contraction|regulation of sodium ion transport|sodium:potassium-exchanging ATPase activity|ATP binding|endosome|endoplasmic reticulum|Golgi apparatus|plasma membrane|sodium:potassium-exchanging ATPase complex|caveola|cellular sodium ion homeostasis|regulation of blood pressure|potassium ion import|postsynaptic density|intercalated disc|membrane|integral component …	path:hsa04022,path:hsa04024,path:hsa04260,path:hsa04261,path:hsa04911,path:hsa04918,path:hsa04919,path:hsa04925,path:hsa04960,path:hsa04961,path:hsa04964,path:hsa04970,path:hsa04971,path:hsa04972,path:hsa04973,path:hsa04974,path:hsa04976,path:hsa04978	cGMP-PKG signaling pathway|cAMP signaling pathway|Cardiac muscle contraction|Adrenergic signaling in cardiomyocytes|Insulin secretion|Thyroid hormone synthesis|Thyroid hormone signaling pathway|Aldosterone synthesis and secretion|Aldosterone-regulated sodium reabsorption|Endocrine and other factor-regulated calcium reabsorption|Proximal tubule bicarbonate reclamation|Salivary secretion|Gastric ac…
ATP1A1-AS1:3	0.0464746	0.000608951	0.0152989	0.487293	0.0757718	0.256838	3.87e-17	0.580141	0.529245	8.28e-05	0.360129	0.420331	0.15957	0.252265	0.292055	0.0799809	0.0582375	0.690933	0.128779	0.13113	0.254835	0.22058	Chr1	116404714	116418583	-	XM_017001360.1	0	antisense	genic	exonic	overlapping	ATP1A1	GeneID:476,Genbank:NM_000701.7,HGNC:HGNC:799,MIM:182310	ATPase Na+/K+ transporting subunit alpha 1	GO:0002026,GO:0002028,GO:0005391,GO:0005524,GO:0005768,GO:0005783,GO:0005794,GO:0005886,GO:0005890,GO:0005901,GO:0006883,GO:0008217,GO:0010107,GO:0014069,GO:0014704,GO:0016020,GO:0016021,GO:0016323,GO:0016324,GO:0016791,GO:0019901,GO:0019904,GO:0030007,GO:0030315,GO:0030506,GO:0030955,GO:0031402,GO:0031947,GO:0034220,GO:0036376,GO:0042383,GO:0042470,GO:0042493,GO:0043209,GO:0043234,GO:0043531,GO:…	regulation of the force of heart contraction|regulation of sodium ion transport|sodium:potassium-exchanging ATPase activity|ATP binding|endosome|endoplasmic reticulum|Golgi apparatus|plasma membrane|sodium:potassium-exchanging ATPase complex|caveola|cellular sodium ion homeostasis|regulation of blood pressure|potassium ion import|postsynaptic density|intercalated disc|membrane|integral component …	path:hsa04022,path:hsa04024,path:hsa04260,path:hsa04261,path:hsa04911,path:hsa04918,path:hsa04919,path:hsa04925,path:hsa04960,path:hsa04961,path:hsa04964,path:hsa04970,path:hsa04971,path:hsa04972,path:hsa04973,path:hsa04974,path:hsa04976,path:hsa04978	cGMP-PKG signaling pathway|cAMP signaling pathway|Cardiac muscle contraction|Adrenergic signaling in cardiomyocytes|Insulin secretion|Thyroid hormone synthesis|Thyroid hormone signaling pathway|Aldosterone synthesis and secretion|Aldosterone-regulated sodium reabsorption|Endocrine and other factor-regulated calcium reabsorption|Proximal tubule bicarbonate reclamation|Salivary secretion|Gastric ac…
ATP1A1-AS1:4	0.0704326	0.00852499	0.068322	9.12e-13	0.0963083	0.180028	0.275633	3.57e-13	0	0.511795	0.648272	0.244567	0.105132	0.0991194	0.0737633	0.0973359	0.205903	0.34644	2.14e-26	0.40008	0.36598	0.178811	Chr1	116399000	116418575	-	NM_000701.7	0	antisense	genic	exonic	overlapping	ATP1A1	GeneID:476,Genbank:NM_000701.7,HGNC:HGNC:799,MIM:182310	ATPase Na+/K+ transporting subunit alpha 1	GO:0002026,GO:0002028,GO:0005391,GO:0005524,GO:0005768,GO:0005783,GO:0005794,GO:0005886,GO:0005890,GO:0005901,GO:0006883,GO:0008217,GO:0010107,GO:0014069,GO:0014704,GO:0016020,GO:0016021,GO:0016323,GO:0016324,GO:0016791,GO:0019901,GO:0019904,GO:0030007,GO:0030315,GO:0030506,GO:0030955,GO:0031402,GO:0031947,GO:0034220,GO:0036376,GO:0042383,GO:0042470,GO:0042493,GO:0043209,GO:0043234,GO:0043531,GO:…	regulation of the force of heart contraction|regulation of sodium ion transport|sodium:potassium-exchanging ATPase activity|ATP binding|endosome|endoplasmic reticulum|Golgi apparatus|plasma membrane|sodium:potassium-exchanging ATPase complex|caveola|cellular sodium ion homeostasis|regulation of blood pressure|potassium ion import|postsynaptic density|intercalated disc|membrane|integral component …	path:hsa04022,path:hsa04024,path:hsa04260,path:hsa04261,path:hsa04911,path:hsa04918,path:hsa04919,path:hsa04925,path:hsa04960,path:hsa04961,path:hsa04964,path:hsa04970,path:hsa04971,path:hsa04972,path:hsa04973,path:hsa04974,path:hsa04976,path:hsa04978	cGMP-PKG signaling pathway|cAMP signaling pathway|Cardiac muscle contraction|Adrenergic signaling in cardiomyocytes|Insulin secretion|Thyroid hormone synthesis|Thyroid hormone signaling pathway|Aldosterone synthesis and secretion|Aldosterone-regulated sodium reabsorption|Endocrine and other factor-regulated calcium reabsorption|Proximal tubule bicarbonate reclamation|Salivary secretion|Gastric ac…
ATP1A1-AS1:5	1.39579	2.47972	1.88503	2.23959	1.43583	1.18076	1.42185	1.32295	0.807353	1.7649	2.42722	2.50505	1.72778	0.867745	2.03356	2.28822	1.35879	1.24503	1.21959	1.13991	3.05626	1.82099	Chr1	116404714	116418575	-	XM_017001360.1	0	antisense	genic	exonic	overlapping	ATP1A1	GeneID:476,Genbank:NM_000701.7,HGNC:HGNC:799,MIM:182310	ATPase Na+/K+ transporting subunit alpha 1	GO:0002026,GO:0002028,GO:0005391,GO:0005524,GO:0005768,GO:0005783,GO:0005794,GO:0005886,GO:0005890,GO:0005901,GO:0006883,GO:0008217,GO:0010107,GO:0014069,GO:0014704,GO:0016020,GO:0016021,GO:0016323,GO:0016324,GO:0016791,GO:0019901,GO:0019904,GO:0030007,GO:0030315,GO:0030506,GO:0030955,GO:0031402,GO:0031947,GO:0034220,GO:0036376,GO:0042383,GO:0042470,GO:0042493,GO:0043209,GO:0043234,GO:0043531,GO:…	regulation of the force of heart contraction|regulation of sodium ion transport|sodium:potassium-exchanging ATPase activity|ATP binding|endosome|endoplasmic reticulum|Golgi apparatus|plasma membrane|sodium:potassium-exchanging ATPase complex|caveola|cellular sodium ion homeostasis|regulation of blood pressure|potassium ion import|postsynaptic density|intercalated disc|membrane|integral component …	path:hsa04022,path:hsa04024,path:hsa04260,path:hsa04261,path:hsa04911,path:hsa04918,path:hsa04919,path:hsa04925,path:hsa04960,path:hsa04961,path:hsa04964,path:hsa04970,path:hsa04971,path:hsa04972,path:hsa04973,path:hsa04974,path:hsa04976,path:hsa04978	cGMP-PKG signaling pathway|cAMP signaling pathway|Cardiac muscle contraction|Adrenergic signaling in cardiomyocytes|Insulin secretion|Thyroid hormone synthesis|Thyroid hormone signaling pathway|Aldosterone synthesis and secretion|Aldosterone-regulated sodium reabsorption|Endocrine and other factor-regulated calcium reabsorption|Proximal tubule bicarbonate reclamation|Salivary secretion|Gastric ac…
ATP1A1-AS1:6	1.21e-27	3.19e-25	3.95e-10	1.12e-09	2.95e-27	2.58e-22	2.54e-22	7.28e-09	2.21e-21	1.22e-23	7.05e-23	4.44e-12	6.48e-19	1.46e-19	2.06e-05	5.16e-16	4.29e-23	7.08e-05	2.87e-14	1.76e-20	1.46e-10	1.78e-20	Chr1	116405512	116418564	-	NM_001160233.1	738	antisense	intergenic	downstream	convergent	ATP1A1	GeneID:476,Genbank:NM_000701.7,HGNC:HGNC:799,MIM:182310	ATPase Na+/K+ transporting subunit alpha 1	GO:0002026,GO:0002028,GO:0005391,GO:0005524,GO:0005768,GO:0005783,GO:0005794,GO:0005886,GO:0005890,GO:0005901,GO:0006883,GO:0008217,GO:0010107,GO:0014069,GO:0014704,GO:0016020,GO:0016021,GO:0016323,GO:0016324,GO:0016791,GO:0019901,GO:0019904,GO:0030007,GO:0030315,GO:0030506,GO:0030955,GO:0031402,GO:0031947,GO:0034220,GO:0036376,GO:0042383,GO:0042470,GO:0042493,GO:0043209,GO:0043234,GO:0043531,GO:…	regulation of the force of heart contraction|regulation of sodium ion transport|sodium:potassium-exchanging ATPase activity|ATP binding|endosome|endoplasmic reticulum|Golgi apparatus|plasma membrane|sodium:potassium-exchanging ATPase complex|caveola|cellular sodium ion homeostasis|regulation of blood pressure|potassium ion import|postsynaptic density|intercalated disc|membrane|integral component …	path:hsa04022,path:hsa04024,path:hsa04260,path:hsa04261,path:hsa04911,path:hsa04918,path:hsa04919,path:hsa04925,path:hsa04960,path:hsa04961,path:hsa04964,path:hsa04970,path:hsa04971,path:hsa04972,path:hsa04973,path:hsa04974,path:hsa04976,path:hsa04978	cGMP-PKG signaling pathway|cAMP signaling pathway|Cardiac muscle contraction|Adrenergic signaling in cardiomyocytes|Insulin secretion|Thyroid hormone synthesis|Thyroid hormone signaling pathway|Aldosterone synthesis and secretion|Aldosterone-regulated sodium reabsorption|Endocrine and other factor-regulated calcium reabsorption|Proximal tubule bicarbonate reclamation|Salivary secretion|Gastric ac…
ATP1A1-AS1:7	0.429457	0.0466867	6.19e-08	7.59e-21	2.19e-28	2.36e-22	1.85e-18	2.01e-08	2.73e-21	2.7e-15	6.56e-24	2.83e-24	2.15e-17	3.46e-19	3.49e-08	5.42e-23	0.181308	2.64e-07	2.64e-14	0.101364	0.0157507	3.21e-05	Chr1	116405418	116418559	-	NM_001160233.1	644	antisense	intergenic	downstream	convergent	ATP1A1	GeneID:476,Genbank:NM_000701.7,HGNC:HGNC:799,MIM:182310	ATPase Na+/K+ transporting subunit alpha 1	GO:0002026,GO:0002028,GO:0005391,GO:0005524,GO:0005768,GO:0005783,GO:0005794,GO:0005886,GO:0005890,GO:0005901,GO:0006883,GO:0008217,GO:0010107,GO:0014069,GO:0014704,GO:0016020,GO:0016021,GO:0016323,GO:0016324,GO:0016791,GO:0019901,GO:0019904,GO:0030007,GO:0030315,GO:0030506,GO:0030955,GO:0031402,GO:0031947,GO:0034220,GO:0036376,GO:0042383,GO:0042470,GO:0042493,GO:0043209,GO:0043234,GO:0043531,GO:…	regulation of the force of heart contraction|regulation of sodium ion transport|sodium:potassium-exchanging ATPase activity|ATP binding|endosome|endoplasmic reticulum|Golgi apparatus|plasma membrane|sodium:potassium-exchanging ATPase complex|caveola|cellular sodium ion homeostasis|regulation of blood pressure|potassium ion import|postsynaptic density|intercalated disc|membrane|integral component …	path:hsa04022,path:hsa04024,path:hsa04260,path:hsa04261,path:hsa04911,path:hsa04918,path:hsa04919,path:hsa04925,path:hsa04960,path:hsa04961,path:hsa04964,path:hsa04970,path:hsa04971,path:hsa04972,path:hsa04973,path:hsa04974,path:hsa04976,path:hsa04978	cGMP-PKG signaling pathway|cAMP signaling pathway|Cardiac muscle contraction|Adrenergic signaling in cardiomyocytes|Insulin secretion|Thyroid hormone synthesis|Thyroid hormone signaling pathway|Aldosterone synthesis and secretion|Aldosterone-regulated sodium reabsorption|Endocrine and other factor-regulated calcium reabsorption|Proximal tubule bicarbonate reclamation|Salivary secretion|Gastric ac…
ATP1A1-AS1:8	1.95e-26	0.000632905	6.12e-10	5.76e-22	4.89e-28	2.2e-24	2.54e-20	7.78e-09	1.15e-23	3.69e-24	8.44e-26	1.52e-25	8.56e-21	1.45e-24	4.95e-08	1.04e-22	0.539456	3.98e-08	2.79e-15	0.227025	6.7e-22	5.53e-21	Chr1	116405509	116418536	-	NM_001160234.1	735	antisense	intergenic	downstream	convergent	ATP1A1	GeneID:476,Genbank:NM_000701.7,HGNC:HGNC:799,MIM:182310	ATPase Na+/K+ transporting subunit alpha 1	GO:0002026,GO:0002028,GO:0005391,GO:0005524,GO:0005768,GO:0005783,GO:0005794,GO:0005886,GO:0005890,GO:0005901,GO:0006883,GO:0008217,GO:0010107,GO:0014069,GO:0014704,GO:0016020,GO:0016021,GO:0016323,GO:0016324,GO:0016791,GO:0019901,GO:0019904,GO:0030007,GO:0030315,GO:0030506,GO:0030955,GO:0031402,GO:0031947,GO:0034220,GO:0036376,GO:0042383,GO:0042470,GO:0042493,GO:0043209,GO:0043234,GO:0043531,GO:…	regulation of the force of heart contraction|regulation of sodium ion transport|sodium:potassium-exchanging ATPase activity|ATP binding|endosome|endoplasmic reticulum|Golgi apparatus|plasma membrane|sodium:potassium-exchanging ATPase complex|caveola|cellular sodium ion homeostasis|regulation of blood pressure|potassium ion import|postsynaptic density|intercalated disc|membrane|integral component …	path:hsa04022,path:hsa04024,path:hsa04260,path:hsa04261,path:hsa04911,path:hsa04918,path:hsa04919,path:hsa04925,path:hsa04960,path:hsa04961,path:hsa04964,path:hsa04970,path:hsa04971,path:hsa04972,path:hsa04973,path:hsa04974,path:hsa04976,path:hsa04978	cGMP-PKG signaling pathway|cAMP signaling pathway|Cardiac muscle contraction|Adrenergic signaling in cardiomyocytes|Insulin secretion|Thyroid hormone synthesis|Thyroid hormone signaling pathway|Aldosterone synthesis and secretion|Aldosterone-regulated sodium reabsorption|Endocrine and other factor-regulated calcium reabsorption|Proximal tubule bicarbonate reclamation|Salivary secretion|Gastric ac…
ATP1B3-AS1:1	0	0	0	0.253599	0	0	0	0	0	0	0	0	0	0.234907	0	0	0	0	0	0	0	0	Chr3	141918252	141919021	-	NM_001679.3	0	antisense	genic	intronic	nested	ATP1B3	GeneID:483,Genbank:NM_001679.3,HGNC:HGNC:806,MIM:601867	ATPase Na+/K+ transporting subunit beta 3	GO:0001671,GO:0005391,GO:0005886,GO:0005890,GO:0005901,GO:0006810,GO:0006883,GO:0010107,GO:0030007,GO:0032781,GO:0034220,GO:0036376,GO:0042470,GO:0050821,GO:0050900,GO:0051117,GO:0070062,GO:0072659,GO:0086009,GO:1901018,GO:1903278,GO:1903288,GO:1903779	ATPase activator activity|sodium:potassium-exchanging ATPase activity|plasma membrane|sodium:potassium-exchanging ATPase complex|caveola|transport|cellular sodium ion homeostasis|potassium ion import|cellular potassium ion homeostasis|positive regulation of ATPase activity|ion transmembrane transport|sodium ion export across plasma membrane|melanosome|protein stabilization|leukocyte migration|ATP…	path:hsa04022,path:hsa04024,path:hsa04260,path:hsa04261,path:hsa04911,path:hsa04918,path:hsa04919,path:hsa04925,path:hsa04960,path:hsa04961,path:hsa04964,path:hsa04970,path:hsa04971,path:hsa04972,path:hsa04973,path:hsa04974,path:hsa04976,path:hsa04978	cGMP-PKG signaling pathway|cAMP signaling pathway|Cardiac muscle contraction|Adrenergic signaling in cardiomyocytes|Insulin secretion|Thyroid hormone synthesis|Thyroid hormone signaling pathway|Aldosterone synthesis and secretion|Aldosterone-regulated sodium reabsorption|Endocrine and other factor-regulated calcium reabsorption|Proximal tubule bicarbonate reclamation|Salivary secretion|Gastric ac…
ATP2A1-AS1:10	5.05e-44	2.95e-46	0	0	0	5.21e-12	0	4.07e-27	0	3.14e-26	0.172087	0.0633448	1.14e-05	0.0233484	1.22e-06	0	9.54e-30	0.0053624	3.52e-09	1.21e-26	0.704062	4.1e-46	Chr16	28878957	28879916	-	NM_004320.4	0	antisense	genic	exonic	nested	ATP2A1	GeneID:487,Genbank:NM_004320.4,HGNC:HGNC:811,MIM:108730	ATPase sarcoplasmic/endoplasmic reticulum Ca2+ transporting 1	GO:0005388,GO:0005509,GO:0005524,GO:0005739,GO:0005789,GO:0005793,GO:0006816,GO:0006942,GO:0008637,GO:0016020,GO:0016021,GO:0016529,GO:0016887,GO:0031095,GO:0031448,GO:0031673,GO:0031674,GO:0032470,GO:0032471,GO:0033017,GO:0034220,GO:0034704,GO:0034976,GO:0042803,GO:0045988,GO:0048471,GO:0051561,GO:0051659,GO:0070059,GO:0070509,GO:0090076,GO:1903779	calcium-transporting ATPase activity|calcium ion binding|ATP binding|mitochondrion|endoplasmic reticulum membrane|endoplasmic reticulum-Golgi intermediate compartment|calcium ion transport|regulation of striated muscle contraction|apoptotic mitochondrial changes|membrane|integral component of membrane|sarcoplasmic reticulum|ATPase activity|platelet dense tubular network membrane|positive regulati…	path:hsa04020,path:hsa04022,path:hsa04972,path:hsa05010	Calcium signaling pathway|cGMP-PKG signaling pathway|Pancreatic secretion|Alzheimer disease
ATP2A1-AS1:11	7.35e-26	6.48e-22	0	0	2.63e-10	6.15e-12	0	1.43e-13	0.0938757	3.82e-26	0.000693404	0.0812733	1.42e-05	0.0260563	1.72e-06	2.8e-12	9.44e-12	0.00763484	0.786814	0.467537	1.07e-16	7.36e-07	Chr16	28878957	28879916	-	NM_173201.3	0	antisense	genic	exonic	nested	ATP2A1	GeneID:487,Genbank:NM_004320.4,HGNC:HGNC:811,MIM:108730	ATPase sarcoplasmic/endoplasmic reticulum Ca2+ transporting 1	GO:0005388,GO:0005509,GO:0005524,GO:0005739,GO:0005789,GO:0005793,GO:0006816,GO:0006942,GO:0008637,GO:0016020,GO:0016021,GO:0016529,GO:0016887,GO:0031095,GO:0031448,GO:0031673,GO:0031674,GO:0032470,GO:0032471,GO:0033017,GO:0034220,GO:0034704,GO:0034976,GO:0042803,GO:0045988,GO:0048471,GO:0051561,GO:0051659,GO:0070059,GO:0070509,GO:0090076,GO:1903779	calcium-transporting ATPase activity|calcium ion binding|ATP binding|mitochondrion|endoplasmic reticulum membrane|endoplasmic reticulum-Golgi intermediate compartment|calcium ion transport|regulation of striated muscle contraction|apoptotic mitochondrial changes|membrane|integral component of membrane|sarcoplasmic reticulum|ATPase activity|platelet dense tubular network membrane|positive regulati…	path:hsa04020,path:hsa04022,path:hsa04972,path:hsa05010	Calcium signaling pathway|cGMP-PKG signaling pathway|Pancreatic secretion|Alzheimer disease
ATP2A1-AS1:6	0	6.65e-51	0	0	0	0.306868	0	1.43e-26	0	9.89e-39	0.00226353	0	0	0	1.09966	4.85e-21	3.8e-11	0	0.299874	1.05661	2.08433	0	Chr16	28879077	28879902	-	NM_004320.4	0	antisense	genic	exonic	nested	ATP2A1	GeneID:487,Genbank:NM_004320.4,HGNC:HGNC:811,MIM:108730	ATPase sarcoplasmic/endoplasmic reticulum Ca2+ transporting 1	GO:0005388,GO:0005509,GO:0005524,GO:0005739,GO:0005789,GO:0005793,GO:0006816,GO:0006942,GO:0008637,GO:0016020,GO:0016021,GO:0016529,GO:0016887,GO:0031095,GO:0031448,GO:0031673,GO:0031674,GO:0032470,GO:0032471,GO:0033017,GO:0034220,GO:0034704,GO:0034976,GO:0042803,GO:0045988,GO:0048471,GO:0051561,GO:0051659,GO:0070059,GO:0070509,GO:0090076,GO:1903779	calcium-transporting ATPase activity|calcium ion binding|ATP binding|mitochondrion|endoplasmic reticulum membrane|endoplasmic reticulum-Golgi intermediate compartment|calcium ion transport|regulation of striated muscle contraction|apoptotic mitochondrial changes|membrane|integral component of membrane|sarcoplasmic reticulum|ATPase activity|platelet dense tubular network membrane|positive regulati…	path:hsa04020,path:hsa04022,path:hsa04972,path:hsa05010	Calcium signaling pathway|cGMP-PKG signaling pathway|Pancreatic secretion|Alzheimer disease
ATP2A1-AS1:8	0.330929	1.26395	0	0	0.0622876	0.409937	0	0.291346	2.43e-06	1.67e-26	0.000435599	0.0311315	5.76e-06	0.0170284	0.217818	0.125668	0.094498	0.0592097	1.02449	0.391831	0.198925	0.230845	Chr16	28878821	28879916	-	NM_004320.4	0	antisense	genic	exonic	nested	ATP2A1	GeneID:487,Genbank:NM_004320.4,HGNC:HGNC:811,MIM:108730	ATPase sarcoplasmic/endoplasmic reticulum Ca2+ transporting 1	GO:0005388,GO:0005509,GO:0005524,GO:0005739,GO:0005789,GO:0005793,GO:0006816,GO:0006942,GO:0008637,GO:0016020,GO:0016021,GO:0016529,GO:0016887,GO:0031095,GO:0031448,GO:0031673,GO:0031674,GO:0032470,GO:0032471,GO:0033017,GO:0034220,GO:0034704,GO:0034976,GO:0042803,GO:0045988,GO:0048471,GO:0051561,GO:0051659,GO:0070059,GO:0070509,GO:0090076,GO:1903779	calcium-transporting ATPase activity|calcium ion binding|ATP binding|mitochondrion|endoplasmic reticulum membrane|endoplasmic reticulum-Golgi intermediate compartment|calcium ion transport|regulation of striated muscle contraction|apoptotic mitochondrial changes|membrane|integral component of membrane|sarcoplasmic reticulum|ATPase activity|platelet dense tubular network membrane|positive regulati…	path:hsa04020,path:hsa04022,path:hsa04972,path:hsa05010	Calcium signaling pathway|cGMP-PKG signaling pathway|Pancreatic secretion|Alzheimer disease
ATP2A1-AS1:9	0.174161	0.0981289	0	0	0	0.0721745	0.340672	1.57e-08	0.201076	0.203581	0.000280429	0.013541	0.209952	0.0109941	1.13e-07	0	4.3e-30	0.300586	0.141824	0.228708	0.61688	1.92e-46	Chr16	28878875	28879916	-	NM_004320.4	0	antisense	genic	exonic	nested	ATP2A1	GeneID:487,Genbank:NM_004320.4,HGNC:HGNC:811,MIM:108730	ATPase sarcoplasmic/endoplasmic reticulum Ca2+ transporting 1	GO:0005388,GO:0005509,GO:0005524,GO:0005739,GO:0005789,GO:0005793,GO:0006816,GO:0006942,GO:0008637,GO:0016020,GO:0016021,GO:0016529,GO:0016887,GO:0031095,GO:0031448,GO:0031673,GO:0031674,GO:0032470,GO:0032471,GO:0033017,GO:0034220,GO:0034704,GO:0034976,GO:0042803,GO:0045988,GO:0048471,GO:0051561,GO:0051659,GO:0070059,GO:0070509,GO:0090076,GO:1903779	calcium-transporting ATPase activity|calcium ion binding|ATP binding|mitochondrion|endoplasmic reticulum membrane|endoplasmic reticulum-Golgi intermediate compartment|calcium ion transport|regulation of striated muscle contraction|apoptotic mitochondrial changes|membrane|integral component of membrane|sarcoplasmic reticulum|ATPase activity|platelet dense tubular network membrane|positive regulati…	path:hsa04020,path:hsa04022,path:hsa04972,path:hsa05010	Calcium signaling pathway|cGMP-PKG signaling pathway|Pancreatic secretion|Alzheimer disease
ATP2B1-AS1:13	0.627397	0.633758	0.51345	0.442861	0.184039	0.302776	0.864962	0.59357	1.00056	0.392715	0.984398	0.302574	0.193452	0.457896	0.564165	0.445424	1.25262	0.804512	0.3803	0.507427	0.317826	0.465173	Chr12	89709790	89713726	+	XM_011538407.2	437	antisense	intergenic	upstream	divergent	ATP2B1	GeneID:490,Genbank:XM_024448991.1,HGNC:HGNC:814,MIM:108731	ATPase plasma membrane Ca2+ transporting 1	GO:0003407,GO:0005388,GO:0005516,GO:0005524,GO:0005634,GO:0005886,GO:0005887,GO:0006816,GO:0006874,GO:0007420,GO:0007568,GO:0009409,GO:0009898,GO:0015085,GO:0016323,GO:0016324,GO:0030054,GO:0030165,GO:0032591,GO:0032809,GO:0043231,GO:0045121,GO:0046872,GO:0051480,GO:0071305,GO:0071386,GO:1990034	neural retina development|calcium-transporting ATPase activity|calmodulin binding|ATP binding|nucleus|plasma membrane|integral component of plasma membrane|calcium ion transport|cellular calcium ion homeostasis|brain development|aging|response to cold|cytoplasmic side of plasma membrane|calcium ion transmembrane transporter activity|basolateral plasma membrane|apical plasma membrane|cell junction…	path:hsa04020,path:hsa04022,path:hsa04024,path:hsa04261,path:hsa04925,path:hsa04961,path:hsa04970,path:hsa04972,path:hsa04978	Calcium signaling pathway|cGMP-PKG signaling pathway|cAMP signaling pathway|Adrenergic signaling in cardiomyocytes|Aldosterone synthesis and secretion|Endocrine and other factor-regulated calcium reabsorption|Salivary secretion|Pancreatic secretion|Mineral absorption
ATP2B2-IT1:1	0	0	0	0	0	0	0	0	0	0	0	0	0	0	0	0	0	0	0	0	0	0	Chr3	10566255	10570375	-	XM_005265179.5	0	sense	genic	intronic	nested	ATP2B2	GeneID:491,Genbank:XM_017006487.1,HGNC:HGNC:815,MIM:108733	ATPase plasma membrane Ca2+ transporting 2	GO:0005388,GO:0005509,GO:0005516,GO:0005524,GO:0005737,GO:0005886,GO:0005887,GO:0006816,GO:0007605,GO:0008022,GO:0030054,GO:0030165,GO:0030182,GO:0034220,GO:0043231,GO:0045202,GO:0046872,GO:0051480,GO:0070062,GO:1903779	calcium-transporting ATPase activity|calcium ion binding|calmodulin binding|ATP binding|cytoplasm|plasma membrane|integral component of plasma membrane|calcium ion transport|sensory perception of sound|protein C-terminus binding|cell junction|PDZ domain binding|neuron differentiation|ion transmembrane transport|intracellular membrane-bounded organelle|synapse|metal ion binding|regulation of cytos…	path:hsa04020,path:hsa04022,path:hsa04024,path:hsa04261,path:hsa04925,path:hsa04970,path:hsa04972	Calcium signaling pathway|cGMP-PKG signaling pathway|cAMP signaling pathway|Adrenergic signaling in cardiomyocytes|Aldosterone synthesis and secretion|Salivary secretion|Pancreatic secretion
ATP2B2-IT2:1	0	0	0	0	0	0	0	0	0	0	0	0	0	0	0	0	0	0	0	0	0	0	Chr3	10626128	10629209	-	XM_006713175.4	0	sense	genic	intronic	nested	ATP2B2	GeneID:491,Genbank:XM_017006487.1,HGNC:HGNC:815,MIM:108733	ATPase plasma membrane Ca2+ transporting 2	GO:0005388,GO:0005509,GO:0005516,GO:0005524,GO:0005737,GO:0005886,GO:0005887,GO:0006816,GO:0007605,GO:0008022,GO:0030054,GO:0030165,GO:0030182,GO:0034220,GO:0043231,GO:0045202,GO:0046872,GO:0051480,GO:0070062,GO:1903779	calcium-transporting ATPase activity|calcium ion binding|calmodulin binding|ATP binding|cytoplasm|plasma membrane|integral component of plasma membrane|calcium ion transport|sensory perception of sound|protein C-terminus binding|cell junction|PDZ domain binding|neuron differentiation|ion transmembrane transport|intracellular membrane-bounded organelle|synapse|metal ion binding|regulation of cytos…	path:hsa04020,path:hsa04022,path:hsa04024,path:hsa04261,path:hsa04925,path:hsa04970,path:hsa04972	Calcium signaling pathway|cGMP-PKG signaling pathway|cAMP signaling pathway|Adrenergic signaling in cardiomyocytes|Aldosterone synthesis and secretion|Salivary secretion|Pancreatic secretion
ATP2B2-IT2:2	0	0	0	0	0	0	0	0	0	0	0	0	0	0	0	0	0	0	0	0	0	0	Chr3	10626021	10626807	-	XM_006713175.4	0	sense	genic	intronic	nested	ATP2B2	GeneID:491,Genbank:XM_017006487.1,HGNC:HGNC:815,MIM:108733	ATPase plasma membrane Ca2+ transporting 2	GO:0005388,GO:0005509,GO:0005516,GO:0005524,GO:0005737,GO:0005886,GO:0005887,GO:0006816,GO:0007605,GO:0008022,GO:0030054,GO:0030165,GO:0030182,GO:0034220,GO:0043231,GO:0045202,GO:0046872,GO:0051480,GO:0070062,GO:1903779	calcium-transporting ATPase activity|calcium ion binding|calmodulin binding|ATP binding|cytoplasm|plasma membrane|integral component of plasma membrane|calcium ion transport|sensory perception of sound|protein C-terminus binding|cell junction|PDZ domain binding|neuron differentiation|ion transmembrane transport|intracellular membrane-bounded organelle|synapse|metal ion binding|regulation of cytos…	path:hsa04020,path:hsa04022,path:hsa04024,path:hsa04261,path:hsa04925,path:hsa04970,path:hsa04972	Calcium signaling pathway|cGMP-PKG signaling pathway|cAMP signaling pathway|Adrenergic signaling in cardiomyocytes|Aldosterone synthesis and secretion|Salivary secretion|Pancreatic secretion
ATP2B2-IT2:3	0	0	0	0	0	0	0	0	0	0	0	0	0	0	0	0	0	0	0	0	0	0	Chr3	10626016	10626807	-	XM_005265179.5	0	sense	genic	intronic	nested	ATP2B2	GeneID:491,Genbank:XM_017006487.1,HGNC:HGNC:815,MIM:108733	ATPase plasma membrane Ca2+ transporting 2	GO:0005388,GO:0005509,GO:0005516,GO:0005524,GO:0005737,GO:0005886,GO:0005887,GO:0006816,GO:0007605,GO:0008022,GO:0030054,GO:0030165,GO:0030182,GO:0034220,GO:0043231,GO:0045202,GO:0046872,GO:0051480,GO:0070062,GO:1903779	calcium-transporting ATPase activity|calcium ion binding|calmodulin binding|ATP binding|cytoplasm|plasma membrane|integral component of plasma membrane|calcium ion transport|sensory perception of sound|protein C-terminus binding|cell junction|PDZ domain binding|neuron differentiation|ion transmembrane transport|intracellular membrane-bounded organelle|synapse|metal ion binding|regulation of cytos…	path:hsa04020,path:hsa04022,path:hsa04024,path:hsa04261,path:hsa04925,path:hsa04970,path:hsa04972	Calcium signaling pathway|cGMP-PKG signaling pathway|cAMP signaling pathway|Adrenergic signaling in cardiomyocytes|Aldosterone synthesis and secretion|Salivary secretion|Pancreatic secretion
ATP2B2-IT2:4	0	0	0	0	0	0	0	0	0	0	0	0	0	0	0	0	0	0	0	0	0	0	Chr3	10626015	10626807	-	XM_017006481.2	0	sense	genic	intronic	nested	ATP2B2	GeneID:491,Genbank:XM_017006487.1,HGNC:HGNC:815,MIM:108733	ATPase plasma membrane Ca2+ transporting 2	GO:0005388,GO:0005509,GO:0005516,GO:0005524,GO:0005737,GO:0005886,GO:0005887,GO:0006816,GO:0007605,GO:0008022,GO:0030054,GO:0030165,GO:0030182,GO:0034220,GO:0043231,GO:0045202,GO:0046872,GO:0051480,GO:0070062,GO:1903779	calcium-transporting ATPase activity|calcium ion binding|calmodulin binding|ATP binding|cytoplasm|plasma membrane|integral component of plasma membrane|calcium ion transport|sensory perception of sound|protein C-terminus binding|cell junction|PDZ domain binding|neuron differentiation|ion transmembrane transport|intracellular membrane-bounded organelle|synapse|metal ion binding|regulation of cytos…	path:hsa04020,path:hsa04022,path:hsa04024,path:hsa04261,path:hsa04925,path:hsa04970,path:hsa04972	Calcium signaling pathway|cGMP-PKG signaling pathway|cAMP signaling pathway|Adrenergic signaling in cardiomyocytes|Aldosterone synthesis and secretion|Salivary secretion|Pancreatic secretion
ATP2C2-AS1:5	0.0571065	0.205088	0.287243	0.296727	0.147905	0.0963751	0.285202	0.198817	0.100783	0.246219	0.280859	0.25053	0.187751	0.448195	0.244041	0.113799	0.975549	0.348723	0.307489	0.354927	0.259575	0.0528786	Chr16	84460276	84461733	-	XM_011523487.2	0	antisense	genic	exonic	nested	ATP2C2	GeneID:9914,Genbank:NM_001286527.2,HGNC:HGNC:29103,MIM:613082	ATPase secretory pathway Ca2+ transporting 2	GO:0000139,GO:0005388,GO:0005524,GO:0016021,GO:0034220,GO:0046872	Golgi membrane|calcium-transporting ATPase activity|ATP binding|integral component of membrane|ion transmembrane transport|metal ion binding
ATP6V0E2-AS1:2	6.47e-29	1.37e-26	4.08e-27	9.75e-29	1.78e-28	1.85e-32	4.53e-32	5.5e-31	1.62e-24	2.54e-27	2.92e-27	3.8e-19	1.15e-28	2.5e-25	4.15e-28	4.67e-32	6.09e-32	3.52e-27	1.65e-27	1.15e-22	7.8e-30	3.93e-30	Chr7	149891191	149909704	-	XM_024446881.1	0	sense	genic	exonic	nested	ACTR3C	GeneID:653857,Genbank:NM_001351028.1,HGNC:HGNC:37282	ARP3 actin related protein 3 homolog C	GO:0003779,GO:0005524,GO:0005737,GO:0005885,GO:0034314,GO:0042995,GO:0070062	actin binding|ATP binding|cytoplasm|Arp2/3 protein complex|Arp2/3 complex-mediated actin nucleation|cell projection|extracellular exosome	path:hsa04530	Tight junction
ATP6V0E2-AS1:23	0.112598	0.106619	0.0572052	0.00112023	0.0937817	0.121015	0.426314	0.0846041	0.488939	0.110972	0.0932542	0.227486	0.104559	0.00123601	0.180531	0.215821	0.0903947	0.24704	0.118979	0.184767	0.270117	0.295248	Chr7	149867539	149873493	-	NM_145230.3	0	antisense	genic	exonic	overlapping	ATP6V0E2	GeneID:155066,Genbank:NM_145230.3,HGNC:HGNC:21723,MIM:611019	ATPase H+ transporting V0 subunit e2	GO:0007035,GO:0008286,GO:0010008,GO:0015991,GO:0016020,GO:0016021,GO:0016241,GO:0030670,GO:0033179,GO:0033572,GO:0034220,GO:0042625,GO:0046961,GO:0090383,GO:1902600	vacuolar acidification|insulin receptor signaling pathway|endosome membrane|ATP hydrolysis coupled proton transport|membrane|integral component of membrane|regulation of macroautophagy|phagocytic vesicle membrane|proton-transporting V-type ATPase, V0 domain|transferrin transport|ion transmembrane transport|ATPase coupled ion transmembrane transporter activity|proton-transporting ATPase activity, …	path:hsa00190,path:hsa04145,path:hsa04721,path:hsa04966,path:hsa05110,path:hsa05120,path:hsa05165,path:hsa05323	Oxidative phosphorylation|Phagosome|Synaptic vesicle cycle|Collecting duct acid secretion|Vibrio cholerae infection|Epithelial cell signaling in Helicobacter pylori infection|Human papillomavirus infection|Rheumatoid arthritis
ATP6V0E2-AS1:24	0.00567934	0.158895	0.239662	0.133663	0.000853835	4.35e-17	0.0151329	0.00112889	0.0237862	0.0494942	0.275402	1.74e-19	9.27e-15	0.197341	0.000143664	0.0475441	3.87e-05	1.21e-14	0.00326989	0.049934	1.67e-09	0.0028519	Chr7	149867539	149873493	-	NM_145230.3	0	antisense	genic	exonic	overlapping	ATP6V0E2	GeneID:155066,Genbank:NM_145230.3,HGNC:HGNC:21723,MIM:611019	ATPase H+ transporting V0 subunit e2	GO:0007035,GO:0008286,GO:0010008,GO:0015991,GO:0016020,GO:0016021,GO:0016241,GO:0030670,GO:0033179,GO:0033572,GO:0034220,GO:0042625,GO:0046961,GO:0090383,GO:1902600	vacuolar acidification|insulin receptor signaling pathway|endosome membrane|ATP hydrolysis coupled proton transport|membrane|integral component of membrane|regulation of macroautophagy|phagocytic vesicle membrane|proton-transporting V-type ATPase, V0 domain|transferrin transport|ion transmembrane transport|ATPase coupled ion transmembrane transporter activity|proton-transporting ATPase activity, …	path:hsa00190,path:hsa04145,path:hsa04721,path:hsa04966,path:hsa05110,path:hsa05120,path:hsa05165,path:hsa05323	Oxidative phosphorylation|Phagosome|Synaptic vesicle cycle|Collecting duct acid secretion|Vibrio cholerae infection|Epithelial cell signaling in Helicobacter pylori infection|Human papillomavirus infection|Rheumatoid arthritis
ATP6V0E2-AS1:25	0.00946171	0.00138796	1.31e-05	0.0210403	0.00125611	7.76e-17	0.0851631	0.00149093	0.000566538	2.14e-13	0.0306624	4.62e-20	1.19e-14	0.00155199	0.000432272	0.0015493	4.71e-05	2.53e-14	0.0653874	1.52e-18	0.060836	0.00852788	Chr7	149867539	149873493	-	NM_001100592.2	0	antisense	genic	exonic	overlapping	ATP6V0E2	GeneID:155066,Genbank:NM_145230.3,HGNC:HGNC:21723,MIM:611019	ATPase H+ transporting V0 subunit e2	GO:0007035,GO:0008286,GO:0010008,GO:0015991,GO:0016020,GO:0016021,GO:0016241,GO:0030670,GO:0033179,GO:0033572,GO:0034220,GO:0042625,GO:0046961,GO:0090383,GO:1902600	vacuolar acidification|insulin receptor signaling pathway|endosome membrane|ATP hydrolysis coupled proton transport|membrane|integral component of membrane|regulation of macroautophagy|phagocytic vesicle membrane|proton-transporting V-type ATPase, V0 domain|transferrin transport|ion transmembrane transport|ATPase coupled ion transmembrane transporter activity|proton-transporting ATPase activity, …	path:hsa00190,path:hsa04145,path:hsa04721,path:hsa04966,path:hsa05110,path:hsa05120,path:hsa05165,path:hsa05323	Oxidative phosphorylation|Phagosome|Synaptic vesicle cycle|Collecting duct acid secretion|Vibrio cholerae infection|Epithelial cell signaling in Helicobacter pylori infection|Human papillomavirus infection|Rheumatoid arthritis
ATP6V0E2-AS1:26	0.000247702	3.44e-22	1.75e-14	4.7e-24	4.4e-07	8.13e-30	3.53e-23	9.8e-23	4.28e-19	0.1154	2.95e-07	0.0667835	8.18e-29	2.2e-06	8.83e-24	1.85e-12	7.27e-07	8.41e-17	2.82e-06	2.21e-22	4.44e-10	3.19e-09	Chr7	149868830	149873493	-	NM_145230.3	0	antisense	genic	exonic	overlapping	ATP6V0E2	GeneID:155066,Genbank:NM_145230.3,HGNC:HGNC:21723,MIM:611019	ATPase H+ transporting V0 subunit e2	GO:0007035,GO:0008286,GO:0010008,GO:0015991,GO:0016020,GO:0016021,GO:0016241,GO:0030670,GO:0033179,GO:0033572,GO:0034220,GO:0042625,GO:0046961,GO:0090383,GO:1902600	vacuolar acidification|insulin receptor signaling pathway|endosome membrane|ATP hydrolysis coupled proton transport|membrane|integral component of membrane|regulation of macroautophagy|phagocytic vesicle membrane|proton-transporting V-type ATPase, V0 domain|transferrin transport|ion transmembrane transport|ATPase coupled ion transmembrane transporter activity|proton-transporting ATPase activity, …	path:hsa00190,path:hsa04145,path:hsa04721,path:hsa04966,path:hsa05110,path:hsa05120,path:hsa05165,path:hsa05323	Oxidative phosphorylation|Phagosome|Synaptic vesicle cycle|Collecting duct acid secretion|Vibrio cholerae infection|Epithelial cell signaling in Helicobacter pylori infection|Human papillomavirus infection|Rheumatoid arthritis
ATP6V0E2-AS1:5	0.0692908	0.0130051	0.234554	0.262947	0.655344	0.119971	0.0436036	0.0882451	0.938011	1.8421	2.85e-09	0.902219	0.157581	1.17619	0.774854	6.7e-13	2.72934	1.27527	1.39e-08	0.161436	2.67e-09	0.00284279	Chr7	149887128	149889006	-	XM_024446883.1	0	sense	genic	exonic	nested	ACTR3C	GeneID:653857,Genbank:NM_001351028.1,HGNC:HGNC:37282	ARP3 actin related protein 3 homolog C	GO:0003779,GO:0005524,GO:0005737,GO:0005885,GO:0034314,GO:0042995,GO:0070062	actin binding|ATP binding|cytoplasm|Arp2/3 protein complex|Arp2/3 complex-mediated actin nucleation|cell projection|extracellular exosome	path:hsa04530	Tight junction
ATP6V0E2-AS1:6	0	0	0	0	0	0	0	0	0	0	0	3.06e-29	0	0	0	0	0	0	0	0	0	0	Chr7	149881359	149881580	-	XM_017012550.2	0	sense	genic	exonic	nested	ACTR3C	GeneID:653857,Genbank:NM_001351028.1,HGNC:HGNC:37282	ARP3 actin related protein 3 homolog C	GO:0003779,GO:0005524,GO:0005737,GO:0005885,GO:0034314,GO:0042995,GO:0070062	actin binding|ATP binding|cytoplasm|Arp2/3 protein complex|Arp2/3 complex-mediated actin nucleation|cell projection|extracellular exosome	path:hsa04530	Tight junction
ATP6V0E2-AS1:7	0	0	0	0	5.21e-30	0	0	0	0	0	5.42e-22	8.5e-67	0	0.10537	0	0	0	0	0	0	0	0	Chr7	149870298	149880610	-	NM_145230.3	0	antisense	genic	exonic	overlapping	ATP6V0E2	GeneID:155066,Genbank:NM_145230.3,HGNC:HGNC:21723,MIM:611019	ATPase H+ transporting V0 subunit e2	GO:0007035,GO:0008286,GO:0010008,GO:0015991,GO:0016020,GO:0016021,GO:0016241,GO:0030670,GO:0033179,GO:0033572,GO:0034220,GO:0042625,GO:0046961,GO:0090383,GO:1902600	vacuolar acidification|insulin receptor signaling pathway|endosome membrane|ATP hydrolysis coupled proton transport|membrane|integral component of membrane|regulation of macroautophagy|phagocytic vesicle membrane|proton-transporting V-type ATPase, V0 domain|transferrin transport|ion transmembrane transport|ATPase coupled ion transmembrane transporter activity|proton-transporting ATPase activity, …	path:hsa00190,path:hsa04145,path:hsa04721,path:hsa04966,path:hsa05110,path:hsa05120,path:hsa05165,path:hsa05323	Oxidative phosphorylation|Phagosome|Synaptic vesicle cycle|Collecting duct acid secretion|Vibrio cholerae infection|Epithelial cell signaling in Helicobacter pylori infection|Human papillomavirus infection|Rheumatoid arthritis
ATP6V1B1-AS1:2	0.0122695	0.00633686	0	0	0	6.6e-06	0	0	0	0	0.0477253	0	0.00715111	0	0	0	0	0	0.00655001	0.0150951	0.00129873	0.0138269	Chr2	70942013	70948611	-	NM_001692.3	0	antisense	genic	intronic	nested	ATP6V1B1	GeneID:525,Genbank:NM_001692.3,HGNC:HGNC:853,MIM:192132	ATPase H+ transporting V1 subunit B1	GO:0001503,GO:0005524,GO:0005737,GO:0005829,GO:0005902,GO:0006885,GO:0007588,GO:0007605,GO:0008286,GO:0015078,GO:0015991,GO:0015992,GO:0016241,GO:0016323,GO:0016324,GO:0016328,GO:0016471,GO:0016787,GO:0032403,GO:0033180,GO:0033572,GO:0034220,GO:0042472,GO:0045851,GO:0046034,GO:0055074,GO:0070062,GO:0090383,GO:0098850	ossification|ATP binding|cytoplasm|cytosol|microvillus|regulation of pH|excretion|sensory perception of sound|insulin receptor signaling pathway|hydrogen ion transmembrane transporter activity|ATP hydrolysis coupled proton transport|proton transport|regulation of macroautophagy|basolateral plasma membrane|apical plasma membrane|lateral plasma membrane|vacuolar proton-transporting V-type ATPase co…	path:hsa00190,path:hsa04145,path:hsa04150,path:hsa04721,path:hsa04966,path:hsa05110,path:hsa05120,path:hsa05165,path:hsa05323	Oxidative phosphorylation|Phagosome|mTOR signaling pathway|Synaptic vesicle cycle|Collecting duct acid secretion|Vibrio cholerae infection|Epithelial cell signaling in Helicobacter pylori infection|Human papillomavirus infection|Rheumatoid arthritis
ATP6V1B1-AS1:3	0.0146381	0.00684756	0	0	0	0.134026	0	0	0	0	1.44e-24	0	0.0077031	0	0	0	0	0	0.00724898	0.0173536	3.11e-22	0.0173468	Chr2	70942013	70948611	-	XM_011532907.2	0	antisense	genic	intronic	overlapping	ATP6V1B1	GeneID:525,Genbank:NM_001692.3,HGNC:HGNC:853,MIM:192132	ATPase H+ transporting V1 subunit B1	GO:0001503,GO:0005524,GO:0005737,GO:0005829,GO:0005902,GO:0006885,GO:0007588,GO:0007605,GO:0008286,GO:0015078,GO:0015991,GO:0015992,GO:0016241,GO:0016323,GO:0016324,GO:0016328,GO:0016471,GO:0016787,GO:0032403,GO:0033180,GO:0033572,GO:0034220,GO:0042472,GO:0045851,GO:0046034,GO:0055074,GO:0070062,GO:0090383,GO:0098850	ossification|ATP binding|cytoplasm|cytosol|microvillus|regulation of pH|excretion|sensory perception of sound|insulin receptor signaling pathway|hydrogen ion transmembrane transporter activity|ATP hydrolysis coupled proton transport|proton transport|regulation of macroautophagy|basolateral plasma membrane|apical plasma membrane|lateral plasma membrane|vacuolar proton-transporting V-type ATPase co…	path:hsa00190,path:hsa04145,path:hsa04150,path:hsa04721,path:hsa04966,path:hsa05110,path:hsa05120,path:hsa05165,path:hsa05323	Oxidative phosphorylation|Phagosome|mTOR signaling pathway|Synaptic vesicle cycle|Collecting duct acid secretion|Vibrio cholerae infection|Epithelial cell signaling in Helicobacter pylori infection|Human papillomavirus infection|Rheumatoid arthritis
ATP6V1B1-AS1:4	0.00864692	0.00542153	0	0	0	0.147101	0	0	0	0	0.0276992	0	0.00587084	0	0	0	0	0	0.00552997	0.0110019	0.243538	0.00965335	Chr2	70941827	70948610	-	NM_001692.3	0	antisense	genic	intronic	nested	ATP6V1B1	GeneID:525,Genbank:NM_001692.3,HGNC:HGNC:853,MIM:192132	ATPase H+ transporting V1 subunit B1	GO:0001503,GO:0005524,GO:0005737,GO:0005829,GO:0005902,GO:0006885,GO:0007588,GO:0007605,GO:0008286,GO:0015078,GO:0015991,GO:0015992,GO:0016241,GO:0016323,GO:0016324,GO:0016328,GO:0016471,GO:0016787,GO:0032403,GO:0033180,GO:0033572,GO:0034220,GO:0042472,GO:0045851,GO:0046034,GO:0055074,GO:0070062,GO:0090383,GO:0098850	ossification|ATP binding|cytoplasm|cytosol|microvillus|regulation of pH|excretion|sensory perception of sound|insulin receptor signaling pathway|hydrogen ion transmembrane transporter activity|ATP hydrolysis coupled proton transport|proton transport|regulation of macroautophagy|basolateral plasma membrane|apical plasma membrane|lateral plasma membrane|vacuolar proton-transporting V-type ATPase co…	path:hsa00190,path:hsa04145,path:hsa04150,path:hsa04721,path:hsa04966,path:hsa05110,path:hsa05120,path:hsa05165,path:hsa05323	Oxidative phosphorylation|Phagosome|mTOR signaling pathway|Synaptic vesicle cycle|Collecting duct acid secretion|Vibrio cholerae infection|Epithelial cell signaling in Helicobacter pylori infection|Human papillomavirus infection|Rheumatoid arthritis
ATP6V1B1-AS1:5	0.011125	0.00599898	0	0	0	0.0036566	0	0	0	0	0	0	0.006421	0	0	0	0	0	0.00642335	0	1.69e-23	0.0131317	Chr2	70941817	70948552	-	NM_001692.3	0	antisense	genic	intronic	nested	ATP6V1B1	GeneID:525,Genbank:NM_001692.3,HGNC:HGNC:853,MIM:192132	ATPase H+ transporting V1 subunit B1	GO:0001503,GO:0005524,GO:0005737,GO:0005829,GO:0005902,GO:0006885,GO:0007588,GO:0007605,GO:0008286,GO:0015078,GO:0015991,GO:0015992,GO:0016241,GO:0016323,GO:0016324,GO:0016328,GO:0016471,GO:0016787,GO:0032403,GO:0033180,GO:0033572,GO:0034220,GO:0042472,GO:0045851,GO:0046034,GO:0055074,GO:0070062,GO:0090383,GO:0098850	ossification|ATP binding|cytoplasm|cytosol|microvillus|regulation of pH|excretion|sensory perception of sound|insulin receptor signaling pathway|hydrogen ion transmembrane transporter activity|ATP hydrolysis coupled proton transport|proton transport|regulation of macroautophagy|basolateral plasma membrane|apical plasma membrane|lateral plasma membrane|vacuolar proton-transporting V-type ATPase co…	path:hsa00190,path:hsa04145,path:hsa04150,path:hsa04721,path:hsa04966,path:hsa05110,path:hsa05120,path:hsa05165,path:hsa05323	Oxidative phosphorylation|Phagosome|mTOR signaling pathway|Synaptic vesicle cycle|Collecting duct acid secretion|Vibrio cholerae infection|Epithelial cell signaling in Helicobacter pylori infection|Human papillomavirus infection|Rheumatoid arthritis
ATXN8OS:6	0	0	0	0	0	0	0	0	0	0	0	0	0	0	0	0	0	0	0	0	0	0	Chr13	70107912	70131546	+	NM_001286725.1	0	antisense	genic	exonic	overlapping	KLHL1	GeneID:57626,Genbank:NM_001286725.1,HGNC:HGNC:6352,MIM:605332	kelch like family member 1	GO:0003779,GO:0005737,GO:0005856,GO:0007628,GO:0016358,GO:0016567,GO:0021680,GO:0030036,GO:0030425,GO:0031463,GO:0043025	actin binding|cytoplasm|cytoskeleton|adult walking behavior|dendrite development|protein ubiquitination|cerebellar Purkinje cell layer development|actin cytoskeleton organization|dendrite|Cul3-RING ubiquitin ligase complex|neuronal cell body
ATXN8OS:7	0	0	0	0	0	0	0	0	0	0	0	0	0	0	0	0	0	0	0	0	0	0	Chr13	70115150	70131021	+	NM_001286725.1	6657	antisense	intergenic	upstream	divergent	KLHL1	GeneID:57626,Genbank:NM_001286725.1,HGNC:HGNC:6352,MIM:605332	kelch like family member 1	GO:0003779,GO:0005737,GO:0005856,GO:0007628,GO:0016358,GO:0016567,GO:0021680,GO:0030036,GO:0030425,GO:0031463,GO:0043025	actin binding|cytoplasm|cytoskeleton|adult walking behavior|dendrite development|protein ubiquitination|cerebellar Purkinje cell layer development|actin cytoskeleton organization|dendrite|Cul3-RING ubiquitin ligase complex|neuronal cell body
AZIN1-AS1:10	0.0418504	0	0.41564	0.130209	6.58e-27	0.221794	1.79e-46	0.124459	0.0644334	0.285196	0.193365	0.145111	0.131631	0.136469	0.226423	0.0504935	0.300804	0.128356	0.239751	0.418379	0.241822	0.308888	Chr8	102879898	102885589	+	NM_015878.5	15698	antisense	intergenic	upstream	divergent	AZIN1	GeneID:51582,Genbank:NM_001301668.1,HGNC:HGNC:16432,MIM:607909	antizyme inhibitor 1	GO:0003824,GO:0005634,GO:0005737,GO:0005829,GO:0006521,GO:0033387,GO:0042177,GO:0042978,GO:1902269	catalytic activity|nucleus|cytoplasm|cytosol|regulation of cellular amino acid metabolic process|putrescine biosynthetic process from ornithine|negative regulation of protein catabolic process|ornithine decarboxylase activator activity|positive regulation of polyamine transmembrane transport
AZIN1-AS1:11	0	0	0	8.7e-30	6.58e-36	0	2.69e-58	0	0	7.72e-05	0	0	0	0.0679553	0	0	6.74e-19	7.21e-66	0	6.08e-76	0	0.108653	Chr8	102879916	102905128	+	NM_015878.5	15716	antisense	intergenic	upstream	divergent	AZIN1	GeneID:51582,Genbank:NM_001301668.1,HGNC:HGNC:16432,MIM:607909	antizyme inhibitor 1	GO:0003824,GO:0005634,GO:0005737,GO:0005829,GO:0006521,GO:0033387,GO:0042177,GO:0042978,GO:1902269	catalytic activity|nucleus|cytoplasm|cytosol|regulation of cellular amino acid metabolic process|putrescine biosynthetic process from ornithine|negative regulation of protein catabolic process|ornithine decarboxylase activator activity|positive regulation of polyamine transmembrane transport
AZIN1-AS1:12	0	0	0	3.87e-30	1.67e-36	0	9.78e-59	0	0.0442094	0.0969414	0	0	0	0.0257571	0.0636663	0.0739161	0.353145	2.61e-66	0	0.144958	0	0.0334913	Chr8	102879916	102904502	+	NM_015878.5	15716	antisense	intergenic	upstream	divergent	AZIN1	GeneID:51582,Genbank:NM_001301668.1,HGNC:HGNC:16432,MIM:607909	antizyme inhibitor 1	GO:0003824,GO:0005634,GO:0005737,GO:0005829,GO:0006521,GO:0033387,GO:0042177,GO:0042978,GO:1902269	catalytic activity|nucleus|cytoplasm|cytosol|regulation of cellular amino acid metabolic process|putrescine biosynthetic process from ornithine|negative regulation of protein catabolic process|ornithine decarboxylase activator activity|positive regulation of polyamine transmembrane transport
AZIN1-AS1:13	0	0	0	0.122303	0	0	0.148204	0.392427	0	0.133877	0.549873	0	0	4.85e-09	0.104537	0.250215	0.160881	0.65632	0	0	0	0	Chr8	102903792	102905295	+	NM_148174.3	39592	antisense	intergenic	upstream	divergent	AZIN1	GeneID:51582,Genbank:NM_001301668.1,HGNC:HGNC:16432,MIM:607909	antizyme inhibitor 1	GO:0003824,GO:0005634,GO:0005737,GO:0005829,GO:0006521,GO:0033387,GO:0042177,GO:0042978,GO:1902269	catalytic activity|nucleus|cytoplasm|cytosol|regulation of cellular amino acid metabolic process|putrescine biosynthetic process from ornithine|negative regulation of protein catabolic process|ornithine decarboxylase activator activity|positive regulation of polyamine transmembrane transport
AZIN1-AS1:14	3.3e-14	6.05e-29	6.88e-18	0.186641	3.38e-15	0.00816078	0	0	0.306681	3.29e-13	1.4e-08	0	0	0	3.92e-22	2.45e-24	1.54e-24	0.45799	0	4.25e-06	5.43e-19	0	Chr8	102904275	102977876	+	NM_015878.5	40075	antisense	intergenic	upstream	divergent	AZIN1	GeneID:51582,Genbank:NM_001301668.1,HGNC:HGNC:16432,MIM:607909	antizyme inhibitor 1	GO:0003824,GO:0005634,GO:0005737,GO:0005829,GO:0006521,GO:0033387,GO:0042177,GO:0042978,GO:1902269	catalytic activity|nucleus|cytoplasm|cytosol|regulation of cellular amino acid metabolic process|putrescine biosynthetic process from ornithine|negative regulation of protein catabolic process|ornithine decarboxylase activator activity|positive regulation of polyamine transmembrane transport
AZIN1-AS1:15	4.46e-08	0.779223	1.69e-26	5.22e-26	0.0546965	2.7e-29	0.182037	0.0206514	0	0.643653	0.160042	0.0108547	0	9.9e-06	0.182062	0.573206	2.18e-18	0.0545693	0.00120833	2.86e-06	1.07e-27	0.657474	Chr8	102925032	102977786	+	NM_001695.4	43234	sense	intergenic	upstream	same_strand	ATP6V1C1	GeneID:528,Genbank:NM_001695.4,HGNC:HGNC:856,MIM:603097	ATPase H+ transporting V1 subunit C1	GO:0000221,GO:0005215,GO:0005765,GO:0005829,GO:0005886,GO:0008286,GO:0008553,GO:0015991,GO:0015992,GO:0016241,GO:0016469,GO:0031410,GO:0033572,GO:0034220,GO:0045177,GO:0046961,GO:0070062,GO:0090383	vacuolar proton-transporting V-type ATPase, V1 domain|transporter activity|lysosomal membrane|cytosol|plasma membrane|insulin receptor signaling pathway|hydrogen-exporting ATPase activity, phosphorylative mechanism|ATP hydrolysis coupled proton transport|proton transport|regulation of macroautophagy|proton-transporting two-sector ATPase complex|cytoplasmic vesicle|transferrin transport|ion transm…	path:hsa00190,path:hsa04145,path:hsa04150,path:hsa04721,path:hsa04966,path:hsa05110,path:hsa05120,path:hsa05165,path:hsa05323	Oxidative phosphorylation|Phagosome|mTOR signaling pathway|Synaptic vesicle cycle|Collecting duct acid secretion|Vibrio cholerae infection|Epithelial cell signaling in Helicobacter pylori infection|Human papillomavirus infection|Rheumatoid arthritis
AZIN1-AS1:16	0.0632736	0.0121083	0.0740239	0.0678117	0.0121353	0.00896925	0.0794116	0.11224	0.0624925	0.0675006	0.00926871	0.00459189	0.014263	0.0925469	0.00973516	1.66e-19	0.133206	0.139067	0.097887	0.0939551	0.0364511	0.0235361	Chr8	102929378	102943359	+	NM_001301668.1	65178	antisense	intergenic	upstream	divergent	AZIN1	GeneID:51582,Genbank:NM_001301668.1,HGNC:HGNC:16432,MIM:607909	antizyme inhibitor 1	GO:0003824,GO:0005634,GO:0005737,GO:0005829,GO:0006521,GO:0033387,GO:0042177,GO:0042978,GO:1902269	catalytic activity|nucleus|cytoplasm|cytosol|regulation of cellular amino acid metabolic process|putrescine biosynthetic process from ornithine|negative regulation of protein catabolic process|ornithine decarboxylase activator activity|positive regulation of polyamine transmembrane transport
AZIN1-AS1:17	0.00568228	2.96e-11	1.79e-10	7.16e-23	0.0207626	9.42e-11	0.0149859	0.0517496	9.89e-21	0.102734	5.23e-09	0.00608723	0	0.018253	0.111735	0.000378989	1.03e-27	0.0259841	0.139251	0.0200291	0.104985	0.0944423	Chr8	102930182	102977738	+	NM_001695.4	43282	sense	intergenic	upstream	same_strand	ATP6V1C1	GeneID:528,Genbank:NM_001695.4,HGNC:HGNC:856,MIM:603097	ATPase H+ transporting V1 subunit C1	GO:0000221,GO:0005215,GO:0005765,GO:0005829,GO:0005886,GO:0008286,GO:0008553,GO:0015991,GO:0015992,GO:0016241,GO:0016469,GO:0031410,GO:0033572,GO:0034220,GO:0045177,GO:0046961,GO:0070062,GO:0090383	vacuolar proton-transporting V-type ATPase, V1 domain|transporter activity|lysosomal membrane|cytosol|plasma membrane|insulin receptor signaling pathway|hydrogen-exporting ATPase activity, phosphorylative mechanism|ATP hydrolysis coupled proton transport|proton transport|regulation of macroautophagy|proton-transporting two-sector ATPase complex|cytoplasmic vesicle|transferrin transport|ion transm…	path:hsa00190,path:hsa04145,path:hsa04150,path:hsa04721,path:hsa04966,path:hsa05110,path:hsa05120,path:hsa05165,path:hsa05323	Oxidative phosphorylation|Phagosome|mTOR signaling pathway|Synaptic vesicle cycle|Collecting duct acid secretion|Vibrio cholerae infection|Epithelial cell signaling in Helicobacter pylori infection|Human papillomavirus infection|Rheumatoid arthritis
AZIN1-AS1:18	0	4.1e-28	6.82e-12	0	0	2.36e-10	0	1.16e-27	6.32e-20	0	0	0	0	5.86e-25	0	0	0	0	2.67e-28	1.81e-22	0.482704	6.34e-30	Chr8	102930232	102937761	+	NM_148174.3	66032	antisense	intergenic	upstream	divergent	AZIN1	GeneID:51582,Genbank:NM_001301668.1,HGNC:HGNC:16432,MIM:607909	antizyme inhibitor 1	GO:0003824,GO:0005634,GO:0005737,GO:0005829,GO:0006521,GO:0033387,GO:0042177,GO:0042978,GO:1902269	catalytic activity|nucleus|cytoplasm|cytosol|regulation of cellular amino acid metabolic process|putrescine biosynthetic process from ornithine|negative regulation of protein catabolic process|ornithine decarboxylase activator activity|positive regulation of polyamine transmembrane transport
AZIN1-AS1:19	0	0	6.89e-18	0	0	1.85e-14	0	2.37e-30	3.11e-66	0	0	0	0	0	0	0	0	1.35661	0	1.79e-37	3.28e-13	2.79e-29	Chr8	102930317	102941577	+	NM_015878.5	66117	antisense	intergenic	upstream	divergent	AZIN1	GeneID:51582,Genbank:NM_001301668.1,HGNC:HGNC:16432,MIM:607909	antizyme inhibitor 1	GO:0003824,GO:0005634,GO:0005737,GO:0005829,GO:0006521,GO:0033387,GO:0042177,GO:0042978,GO:1902269	catalytic activity|nucleus|cytoplasm|cytosol|regulation of cellular amino acid metabolic process|putrescine biosynthetic process from ornithine|negative regulation of protein catabolic process|ornithine decarboxylase activator activity|positive regulation of polyamine transmembrane transport
AZIN1-AS1:20	9.42e-34	0.290743	0.0826919	0.259938	0.0177403	0.015085	0.284845	0.0466772	0.124027	0.16302	0.0748861	0.152773	0.336921	0.0568747	0.261505	0.14278	0.670887	0.226333	0.0687861	0.232702	0.336809	0.307835	Chr8	102933355	102949234	+	NM_148174.3	69155	antisense	intergenic	upstream	divergent	AZIN1	GeneID:51582,Genbank:NM_001301668.1,HGNC:HGNC:16432,MIM:607909	antizyme inhibitor 1	GO:0003824,GO:0005634,GO:0005737,GO:0005829,GO:0006521,GO:0033387,GO:0042177,GO:0042978,GO:1902269	catalytic activity|nucleus|cytoplasm|cytosol|regulation of cellular amino acid metabolic process|putrescine biosynthetic process from ornithine|negative regulation of protein catabolic process|ornithine decarboxylase activator activity|positive regulation of polyamine transmembrane transport
AZIN1-AS1:21	0	0	0	0	0	0	0	0	0	0.389374	0	0	0	0	0	0	0	0	0	0	0	0	Chr8	102935995	102937718	+	NM_148174.3	71795	antisense	intergenic	upstream	divergent	AZIN1	GeneID:51582,Genbank:NM_001301668.1,HGNC:HGNC:16432,MIM:607909	antizyme inhibitor 1	GO:0003824,GO:0005634,GO:0005737,GO:0005829,GO:0006521,GO:0033387,GO:0042177,GO:0042978,GO:1902269	catalytic activity|nucleus|cytoplasm|cytosol|regulation of cellular amino acid metabolic process|putrescine biosynthetic process from ornithine|negative regulation of protein catabolic process|ornithine decarboxylase activator activity|positive regulation of polyamine transmembrane transport
AZIN1-AS1:22	2.56e-24	0	5.53e-26	0	0	0	0	5.42e-20	0	0	0	1.73466	0	0	0	0	0	0	2.17e-07	1.21e-09	0	1.4e-06	Chr8	102937682	102972371	+	NM_001695.4	48649	sense	intergenic	upstream	same_strand	ATP6V1C1	GeneID:528,Genbank:NM_001695.4,HGNC:HGNC:856,MIM:603097	ATPase H+ transporting V1 subunit C1	GO:0000221,GO:0005215,GO:0005765,GO:0005829,GO:0005886,GO:0008286,GO:0008553,GO:0015991,GO:0015992,GO:0016241,GO:0016469,GO:0031410,GO:0033572,GO:0034220,GO:0045177,GO:0046961,GO:0070062,GO:0090383	vacuolar proton-transporting V-type ATPase, V1 domain|transporter activity|lysosomal membrane|cytosol|plasma membrane|insulin receptor signaling pathway|hydrogen-exporting ATPase activity, phosphorylative mechanism|ATP hydrolysis coupled proton transport|proton transport|regulation of macroautophagy|proton-transporting two-sector ATPase complex|cytoplasmic vesicle|transferrin transport|ion transm…	path:hsa00190,path:hsa04145,path:hsa04150,path:hsa04721,path:hsa04966,path:hsa05110,path:hsa05120,path:hsa05165,path:hsa05323	Oxidative phosphorylation|Phagosome|mTOR signaling pathway|Synaptic vesicle cycle|Collecting duct acid secretion|Vibrio cholerae infection|Epithelial cell signaling in Helicobacter pylori infection|Human papillomavirus infection|Rheumatoid arthritis
AZIN1-AS1:23	8.85e-24	6.68e-29	4.38e-05	1.08e-16	0.000274073	1.45e-12	0.167835	4.11e-26	3.48e-18	1.27e-18	1.21e-05	0	0	9.62e-08	1.52e-13	0.0226187	0.00313944	0	4.22e-38	1.96e-23	2.44e-25	1.06e-18	Chr8	102937736	102977821	+	NM_001695.4	43199	sense	intergenic	upstream	same_strand	ATP6V1C1	GeneID:528,Genbank:NM_001695.4,HGNC:HGNC:856,MIM:603097	ATPase H+ transporting V1 subunit C1	GO:0000221,GO:0005215,GO:0005765,GO:0005829,GO:0005886,GO:0008286,GO:0008553,GO:0015991,GO:0015992,GO:0016241,GO:0016469,GO:0031410,GO:0033572,GO:0034220,GO:0045177,GO:0046961,GO:0070062,GO:0090383	vacuolar proton-transporting V-type ATPase, V1 domain|transporter activity|lysosomal membrane|cytosol|plasma membrane|insulin receptor signaling pathway|hydrogen-exporting ATPase activity, phosphorylative mechanism|ATP hydrolysis coupled proton transport|proton transport|regulation of macroautophagy|proton-transporting two-sector ATPase complex|cytoplasmic vesicle|transferrin transport|ion transm…	path:hsa00190,path:hsa04145,path:hsa04150,path:hsa04721,path:hsa04966,path:hsa05110,path:hsa05120,path:hsa05165,path:hsa05323	Oxidative phosphorylation|Phagosome|mTOR signaling pathway|Synaptic vesicle cycle|Collecting duct acid secretion|Vibrio cholerae infection|Epithelial cell signaling in Helicobacter pylori infection|Human papillomavirus infection|Rheumatoid arthritis
AZIN1-AS1:24	7.76e-21	1.29e-29	1.7e-25	0.20163	4.96e-16	0.00154104	0	0.0770398	2.37e-10	8.95e-26	0.26199	0	0	0	0.0701056	1.53e-24	0.18249	1.64e-44	8.48e-42	1.83e-06	0.0579132	2.79e-35	Chr8	102941546	102977842	+	NM_001695.4	43178	sense	intergenic	upstream	same_strand	ATP6V1C1	GeneID:528,Genbank:NM_001695.4,HGNC:HGNC:856,MIM:603097	ATPase H+ transporting V1 subunit C1	GO:0000221,GO:0005215,GO:0005765,GO:0005829,GO:0005886,GO:0008286,GO:0008553,GO:0015991,GO:0015992,GO:0016241,GO:0016469,GO:0031410,GO:0033572,GO:0034220,GO:0045177,GO:0046961,GO:0070062,GO:0090383	vacuolar proton-transporting V-type ATPase, V1 domain|transporter activity|lysosomal membrane|cytosol|plasma membrane|insulin receptor signaling pathway|hydrogen-exporting ATPase activity, phosphorylative mechanism|ATP hydrolysis coupled proton transport|proton transport|regulation of macroautophagy|proton-transporting two-sector ATPase complex|cytoplasmic vesicle|transferrin transport|ion transm…	path:hsa00190,path:hsa04145,path:hsa04150,path:hsa04721,path:hsa04966,path:hsa05110,path:hsa05120,path:hsa05165,path:hsa05323	Oxidative phosphorylation|Phagosome|mTOR signaling pathway|Synaptic vesicle cycle|Collecting duct acid secretion|Vibrio cholerae infection|Epithelial cell signaling in Helicobacter pylori infection|Human papillomavirus infection|Rheumatoid arthritis
AZIN1-AS1:25	0.513646	8.75e-29	0.403845	4.33e-05	0.318321	0.241352	0.415026	5.06e-26	0.092964	0.0438222	0.12944	0	0	1.29e-07	3.85e-07	1.33052	0.00446848	0.0857329	4.74e-38	0.241155	0.83135	1.89e-18	Chr8	102941623	102977876	+	NM_001695.4	43144	sense	intergenic	upstream	same_strand	ATP6V1C1	GeneID:528,Genbank:NM_001695.4,HGNC:HGNC:856,MIM:603097	ATPase H+ transporting V1 subunit C1	GO:0000221,GO:0005215,GO:0005765,GO:0005829,GO:0005886,GO:0008286,GO:0008553,GO:0015991,GO:0015992,GO:0016241,GO:0016469,GO:0031410,GO:0033572,GO:0034220,GO:0045177,GO:0046961,GO:0070062,GO:0090383	vacuolar proton-transporting V-type ATPase, V1 domain|transporter activity|lysosomal membrane|cytosol|plasma membrane|insulin receptor signaling pathway|hydrogen-exporting ATPase activity, phosphorylative mechanism|ATP hydrolysis coupled proton transport|proton transport|regulation of macroautophagy|proton-transporting two-sector ATPase complex|cytoplasmic vesicle|transferrin transport|ion transm…	path:hsa00190,path:hsa04145,path:hsa04150,path:hsa04721,path:hsa04966,path:hsa05110,path:hsa05120,path:hsa05165,path:hsa05323	Oxidative phosphorylation|Phagosome|mTOR signaling pathway|Synaptic vesicle cycle|Collecting duct acid secretion|Vibrio cholerae infection|Epithelial cell signaling in Helicobacter pylori infection|Human papillomavirus infection|Rheumatoid arthritis
AZIN1-AS1:6	0.612347	0.335985	0.125303	0.0471068	5.98e-08	0.0806644	0.356006	3.48e-16	0.00129939	0.0354589	2.43e-08	0.0135921	0.321332	0.00230142	0.745578	0.134654	0.0277389	0.108564	0.00022179	2.77e-09	0.0199663	0.314338	Chr8	102864418	102941965	+	NM_001301668.1	218	antisense	intergenic	upstream	divergent	AZIN1	GeneID:51582,Genbank:NM_001301668.1,HGNC:HGNC:16432,MIM:607909	antizyme inhibitor 1	GO:0003824,GO:0005634,GO:0005737,GO:0005829,GO:0006521,GO:0033387,GO:0042177,GO:0042978,GO:1902269	catalytic activity|nucleus|cytoplasm|cytosol|regulation of cellular amino acid metabolic process|putrescine biosynthetic process from ornithine|negative regulation of protein catabolic process|ornithine decarboxylase activator activity|positive regulation of polyamine transmembrane transport
AZIN1-AS1:7	1.67e-26	0.10012	0	0.188781	0	0.41011	0	0.0842542	0.231327	0	0.170288	0.0890173	0	0	0.0907308	0.109866	0	0.0829396	0.0877273	0.337858	0.0858355	0.244018	Chr8	102864441	102865308	+	NM_015878.5	241	antisense	intergenic	upstream	divergent	AZIN1	GeneID:51582,Genbank:NM_001301668.1,HGNC:HGNC:16432,MIM:607909	antizyme inhibitor 1	GO:0003824,GO:0005634,GO:0005737,GO:0005829,GO:0006521,GO:0033387,GO:0042177,GO:0042978,GO:1902269	catalytic activity|nucleus|cytoplasm|cytosol|regulation of cellular amino acid metabolic process|putrescine biosynthetic process from ornithine|negative regulation of protein catabolic process|ornithine decarboxylase activator activity|positive regulation of polyamine transmembrane transport
AZIN1-AS1:8	2.27e-06	0	3.09e-25	0.0679726	0.0687756	4.31e-29	0.275092	0.0465965	0.231872	0.00657617	0.157868	0.01303	1.02e-20	1.75e-11	2.85e-25	6.81e-15	0.0267874	0.196239	4.23e-05	0.397932	0.0197971	0.0492971	Chr8	102864458	102882487	+	NM_148174.3	258	antisense	intergenic	upstream	divergent	AZIN1	GeneID:51582,Genbank:NM_001301668.1,HGNC:HGNC:16432,MIM:607909	antizyme inhibitor 1	GO:0003824,GO:0005634,GO:0005737,GO:0005829,GO:0006521,GO:0033387,GO:0042177,GO:0042978,GO:1902269	catalytic activity|nucleus|cytoplasm|cytosol|regulation of cellular amino acid metabolic process|putrescine biosynthetic process from ornithine|negative regulation of protein catabolic process|ornithine decarboxylase activator activity|positive regulation of polyamine transmembrane transport
AZIN1-AS1:9	0.147741	0	4.15e-25	6.72e-11	3.42e-22	3.95e-30	6.95e-23	2.01e-18	3.17e-07	0.0378852	1.56e-33	0.0229411	1.24e-20	8.59e-16	0.000415707	2.23e-14	0.0269092	3.76e-07	0.0554178	3.67e-13	0.0135481	5.83e-10	Chr8	102864484	102977681	+	NM_148174.3	284	antisense	intergenic	upstream	divergent	AZIN1	GeneID:51582,Genbank:NM_001301668.1,HGNC:HGNC:16432,MIM:607909	antizyme inhibitor 1	GO:0003824,GO:0005634,GO:0005737,GO:0005829,GO:0006521,GO:0033387,GO:0042177,GO:0042978,GO:1902269	catalytic activity|nucleus|cytoplasm|cytosol|regulation of cellular amino acid metabolic process|putrescine biosynthetic process from ornithine|negative regulation of protein catabolic process|ornithine decarboxylase activator activity|positive regulation of polyamine transmembrane transport
B3GALT5-AS1:1	0.211904	0.26827	0.381588	0.144407	2.45e-37	0.111628	0.0253898	0.358031	0.0851159	0.0165038	0.697511	0.164836	0.0323963	0.317137	0.2105	0.00565777	0.189029	0.203797	0.0421196	0.0189907	0.171238	0.157952	Chr21	39597104	39613067	-	NM_001356336.1	0	antisense	genic	exonic	overlapping	B3GALT5	GeneID:10317,Genbank:NM_001356336.1,HGNC:HGNC:920,MIM:604066	beta-1,3-galactosyltransferase 5			path:hsa00601,path:hsa00603	Glycosphingolipid biosynthesis - lacto and neolacto series|Glycosphingolipid biosynthesis - globo and isoglobo series
B3GALT5-AS1:2	0.00358798	0.0781819	0.0279884	2.79e-20	0	6.51e-22	1.2e-24	2.66e-08	1.52e-24	3.08e-05	0	0.0919173	7.09e-27	0.167198	0.145232	0	2.14e-14	3.38e-07	5.52e-27	0	0	2.6e-10	Chr21	39605607	39612822	-	NM_001356336.1	118	antisense	intergenic	upstream	divergent	B3GALT5	GeneID:10317,Genbank:NM_001356336.1,HGNC:HGNC:920,MIM:604066	beta-1,3-galactosyltransferase 5			path:hsa00601,path:hsa00603	Glycosphingolipid biosynthesis - lacto and neolacto series|Glycosphingolipid biosynthesis - globo and isoglobo series
B3GALT5-AS1:4	0.00377921	0.0841791	0.029499	2.86e-20	0	6.66e-22	1.21e-24	2.82e-08	1.55e-24	3.14e-05	0	0.095919	7.12e-27	0.0881727	0.156682	0	2.2e-14	3.51e-07	5.56e-27	0	0	2.73e-10	Chr21	39605599	39612821	-	NM_001278650.1	119	antisense	intergenic	upstream	divergent	B3GALT5	GeneID:10317,Genbank:NM_001356336.1,HGNC:HGNC:920,MIM:604066	beta-1,3-galactosyltransferase 5			path:hsa00601,path:hsa00603	Glycosphingolipid biosynthesis - lacto and neolacto series|Glycosphingolipid biosynthesis - globo and isoglobo series
B3GALT5-AS1:6	0.100741	5.25e-15	0.00158918	6.27e-24	0	0.102922	0	0.0219315	0	5.99e-27	0.0662495	1.12e-06	0	6.14e-27	0.0295212	0	3.36e-06	5.15e-21	0	0	0.0347478	0.211884	Chr21	39605599	39612441	-	NM_001278650.1	499	antisense	intergenic	upstream	divergent	B3GALT5	GeneID:10317,Genbank:NM_001356336.1,HGNC:HGNC:920,MIM:604066	beta-1,3-galactosyltransferase 5			path:hsa00601,path:hsa00603	Glycosphingolipid biosynthesis - lacto and neolacto series|Glycosphingolipid biosynthesis - globo and isoglobo series
B3GALT5-AS1:7	0	2.75e-29	1.89e-28	3.94e-27	0	0	6.94e-14	9.99e-18	0	0	0	0	0	1.73e-15	0	0	0	0	0	0	0	4.87e-30	Chr21	39597147	39599656	-	NM_001356336.1	13284	antisense	intergenic	upstream	divergent	B3GALT5	GeneID:10317,Genbank:NM_001356336.1,HGNC:HGNC:920,MIM:604066	beta-1,3-galactosyltransferase 5			path:hsa00601,path:hsa00603	Glycosphingolipid biosynthesis - lacto and neolacto series|Glycosphingolipid biosynthesis - globo and isoglobo series
B3GALT5-AS1:8	0.00381583	0.0849653	0.0297059	2.87e-20	0	6.68e-22	1.21e-24	2.85e-08	1.56e-24	3.14e-05	0	0.0966979	7.12e-27	0.174971	0.158179	0	2.2e-14	3.53e-07	5.57e-27	0	0	2.75e-10	Chr21	39605599	39612822	-	NM_001356336.1	118	antisense	intergenic	upstream	divergent	B3GALT5	GeneID:10317,Genbank:NM_001356336.1,HGNC:HGNC:920,MIM:604066	beta-1,3-galactosyltransferase 5			path:hsa00601,path:hsa00603	Glycosphingolipid biosynthesis - lacto and neolacto series|Glycosphingolipid biosynthesis - globo and isoglobo series
B3GALT5-AS1:9	4.99e-24	7.14e-14	6.74e-25	1.02e-26	0	1.1e-21	5.74e-14	5.52e-17	9.95e-29	0	0	1.49e-06	0	5.13e-13	1.46e-22	0	4.87e-18	0.000137533	2.25e-29	0	0	2.46e-22	Chr21	39597147	39612822	-	NM_001278650.1	118	antisense	intergenic	upstream	divergent	B3GALT5	GeneID:10317,Genbank:NM_001356336.1,HGNC:HGNC:920,MIM:604066	beta-1,3-galactosyltransferase 5			path:hsa00601,path:hsa00603	Glycosphingolipid biosynthesis - lacto and neolacto series|Glycosphingolipid biosynthesis - globo and isoglobo series
B4GALT4-AS1:1	0	0	0	0	0	0	0	0	0	0	0	0	0	0	0	0	0	0	0	0	0	0	Chr3	119226486	119290666	+	XM_006713798.3	0	antisense	genic	exonic	overlapping	B4GALT4	GeneID:8702,Genbank:XM_006713798.3,HGNC:HGNC:927,MIM:604015	beta-1,4-galactosyltransferase 4			path:hsa00533,path:hsa00601	Glycosaminoglycan biosynthesis - keratan sulfate|Glycosphingolipid biosynthesis - lacto and neolacto series
B4GALT4-AS1:2	0	0	0	0	0	0	0	0	0	0	0	0	0	0	0	0	0	0	0	0	0	0	Chr3	119226486	119235141	+	XM_011513260.1	0	antisense	genic	exonic	nested	B4GALT4	GeneID:8702,Genbank:XM_006713798.3,HGNC:HGNC:927,MIM:604015	beta-1,4-galactosyltransferase 4			path:hsa00533,path:hsa00601	Glycosaminoglycan biosynthesis - keratan sulfate|Glycosphingolipid biosynthesis - lacto and neolacto series
BAALC-AS1:1	0.000477563	4.26e-06	9.35e-14	1.43e-23	2.78e-21	3.46e-20	6.37e-19	4.15e-07	1.45e-26	0.000208434	4.26e-09	2.57e-11	3.09e-20	1.22e-12	3.36e-06	1.43e-27	4.25e-21	0.000165814	9.03e-12	3.21e-12	2.51e-09	7.97e-17	Chr8	103246657	103298782	-	NM_001164615.1	0	antisense	genic	exonic	overlapping	FZD6	GeneID:8323,Genbank:NM_001164615.1,HGNC:HGNC:4044,MIM:603409	frizzled class receptor 6	GO:0001843,GO:0001942,GO:0004930,GO:0005886,GO:0005887,GO:0007223,GO:0009986,GO:0016021,GO:0016324,GO:0016327,GO:0017147,GO:0030168,GO:0030659,GO:0031625,GO:0033278,GO:0035567,GO:0035880,GO:0042472,GO:0042813,GO:0043433,GO:0048105,GO:0060071,GO:0090090,GO:1904693	neural tube closure|hair follicle development|G-protein coupled receptor activity|plasma membrane|integral component of plasma membrane|Wnt signaling pathway, calcium modulating pathway|cell surface|integral component of membrane|apical plasma membrane|apicolateral plasma membrane|Wnt-protein binding|platelet activation|cytoplasmic vesicle membrane|ubiquitin protein ligase binding|cell proliferat…	path:hsa04150,path:hsa04310,path:hsa04390,path:hsa04550,path:hsa04916,path:hsa04934,path:hsa05165,path:hsa05166,path:hsa05200,path:hsa05205,path:hsa05217,path:hsa05224,path:hsa05225,path:hsa05226	mTOR signaling pathway|Wnt signaling pathway|Hippo signaling pathway|Signaling pathways regulating pluripotency of stem cells|Melanogenesis|Cushing syndrome|Human papillomavirus infection|Human T-cell leukemia virus 1 infection|Pathways in cancer|Proteoglycans in cancer|Basal cell carcinoma|Breast cancer|Hepatocellular carcinoma|Gastric cancer
BAALC-AS1:10	4.19e-17	1.18e-05	1.29e-27	0.0246572	2.59e-12	1.39e-18	1.95e-21	2.87e-09	7.75e-26	3.79e-20	0.0147945	1.9e-20	6.47e-27	1.84e-21	4.13e-08	1.96e-25	1.43e-25	1.14e-25	1.11e-16	5.77e-21	3.76e-22	0.000517132	Chr8	103245778	103285907	-	NM_001164615.1	12526	antisense	intergenic	upstream	divergent	FZD6	GeneID:8323,Genbank:NM_001164615.1,HGNC:HGNC:4044,MIM:603409	frizzled class receptor 6	GO:0001843,GO:0001942,GO:0004930,GO:0005886,GO:0005887,GO:0007223,GO:0009986,GO:0016021,GO:0016324,GO:0016327,GO:0017147,GO:0030168,GO:0030659,GO:0031625,GO:0033278,GO:0035567,GO:0035880,GO:0042472,GO:0042813,GO:0043433,GO:0048105,GO:0060071,GO:0090090,GO:1904693	neural tube closure|hair follicle development|G-protein coupled receptor activity|plasma membrane|integral component of plasma membrane|Wnt signaling pathway, calcium modulating pathway|cell surface|integral component of membrane|apical plasma membrane|apicolateral plasma membrane|Wnt-protein binding|platelet activation|cytoplasmic vesicle membrane|ubiquitin protein ligase binding|cell proliferat…	path:hsa04150,path:hsa04310,path:hsa04390,path:hsa04550,path:hsa04916,path:hsa04934,path:hsa05165,path:hsa05166,path:hsa05200,path:hsa05205,path:hsa05217,path:hsa05224,path:hsa05225,path:hsa05226	mTOR signaling pathway|Wnt signaling pathway|Hippo signaling pathway|Signaling pathways regulating pluripotency of stem cells|Melanogenesis|Cushing syndrome|Human papillomavirus infection|Human T-cell leukemia virus 1 infection|Pathways in cancer|Proteoglycans in cancer|Basal cell carcinoma|Breast cancer|Hepatocellular carcinoma|Gastric cancer
BAALC-AS1:11	4.85e-23	2.26e-27	1.75e-20	4.67e-05	1.99e-13	0.00394653	9.87e-08	2.38e-22	3.39e-06	1.9e-18	0.061831	1.34e-25	3.74e-25	1.34e-12	8.07e-07	2.23e-17	6.32e-16	5.74e-26	2.62e-28	4.11e-27	2.1e-23	0.354388	Chr8	103165929	103285907	-	NM_024812.2	0	antisense	genic	intronic	overlapping	BAALC	GeneID:79870,Genbank:NM_024812.2,HGNC:HGNC:14333,MIM:606602	BAALC, MAP3K1 and KLF4 binding
BAALC-AS1:12	0.00313001	0.00135281	1.56e-20	0.000153045	5.49e-14	0.00119676	4.57e-05	0.264335	1.71e-06	0.228761	0.0138717	1.71e-24	8.58e-06	2e-13	1.23e-07	7.68e-18	2.25e-16	0.00243973	1.33e-28	0.248022	0.205601	0.0969791	Chr8	103165509	103285907	-	NM_001024372.1	0	antisense	genic	intronic	overlapping	BAALC	GeneID:79870,Genbank:NM_024812.2,HGNC:HGNC:14333,MIM:606602	BAALC, MAP3K1 and KLF4 binding
BAALC-AS1:13	1.12e-72	4.03e-36	3.15e-40	6.08e-07	2.36e-16	3.26e-28	0.000291126	1.4e-32	1.39e-28	1.55e-37	1.44e-13	2.48e-30	1.52e-05	1.51e-22	0.00198666	3.77e-26	0.101404	2.27e-29	4.45e-37	1.45e-35	0.0770516	0.076233	Chr8	103190964	103285905	-	NM_024812.2	0	antisense	genic	intronic	overlapping	BAALC	GeneID:79870,Genbank:NM_024812.2,HGNC:HGNC:14333,MIM:606602	BAALC, MAP3K1 and KLF4 binding
BAALC-AS1:14	0	0	0	0	0	0	0	0	0	0	1.61e-29	0	0	0	0	0	0	0	7.63e-09	0	0	9.43e-22	Chr8	103268268	103285905	-	NM_001164615.1	12528	antisense	intergenic	upstream	divergent	FZD6	GeneID:8323,Genbank:NM_001164615.1,HGNC:HGNC:4044,MIM:603409	frizzled class receptor 6	GO:0001843,GO:0001942,GO:0004930,GO:0005886,GO:0005887,GO:0007223,GO:0009986,GO:0016021,GO:0016324,GO:0016327,GO:0017147,GO:0030168,GO:0030659,GO:0031625,GO:0033278,GO:0035567,GO:0035880,GO:0042472,GO:0042813,GO:0043433,GO:0048105,GO:0060071,GO:0090090,GO:1904693	neural tube closure|hair follicle development|G-protein coupled receptor activity|plasma membrane|integral component of plasma membrane|Wnt signaling pathway, calcium modulating pathway|cell surface|integral component of membrane|apical plasma membrane|apicolateral plasma membrane|Wnt-protein binding|platelet activation|cytoplasmic vesicle membrane|ubiquitin protein ligase binding|cell proliferat…	path:hsa04150,path:hsa04310,path:hsa04390,path:hsa04550,path:hsa04916,path:hsa04934,path:hsa05165,path:hsa05166,path:hsa05200,path:hsa05205,path:hsa05217,path:hsa05224,path:hsa05225,path:hsa05226	mTOR signaling pathway|Wnt signaling pathway|Hippo signaling pathway|Signaling pathways regulating pluripotency of stem cells|Melanogenesis|Cushing syndrome|Human papillomavirus infection|Human T-cell leukemia virus 1 infection|Pathways in cancer|Proteoglycans in cancer|Basal cell carcinoma|Breast cancer|Hepatocellular carcinoma|Gastric cancer
BAALC-AS1:15	7.49e-40	9.39e-17	2.22e-29	1.52e-28	0	0	0	0	0	5.98e-28	9.06e-30	0	4.9e-27	3.91e-29	0	0	0	0	4.43e-28	1.92e-28	1.5e-29	0	Chr8	103267396	103285902	-	NM_001164615.1	12531	antisense	intergenic	upstream	divergent	FZD6	GeneID:8323,Genbank:NM_001164615.1,HGNC:HGNC:4044,MIM:603409	frizzled class receptor 6	GO:0001843,GO:0001942,GO:0004930,GO:0005886,GO:0005887,GO:0007223,GO:0009986,GO:0016021,GO:0016324,GO:0016327,GO:0017147,GO:0030168,GO:0030659,GO:0031625,GO:0033278,GO:0035567,GO:0035880,GO:0042472,GO:0042813,GO:0043433,GO:0048105,GO:0060071,GO:0090090,GO:1904693	neural tube closure|hair follicle development|G-protein coupled receptor activity|plasma membrane|integral component of plasma membrane|Wnt signaling pathway, calcium modulating pathway|cell surface|integral component of membrane|apical plasma membrane|apicolateral plasma membrane|Wnt-protein binding|platelet activation|cytoplasmic vesicle membrane|ubiquitin protein ligase binding|cell proliferat…	path:hsa04150,path:hsa04310,path:hsa04390,path:hsa04550,path:hsa04916,path:hsa04934,path:hsa05165,path:hsa05166,path:hsa05200,path:hsa05205,path:hsa05217,path:hsa05224,path:hsa05225,path:hsa05226	mTOR signaling pathway|Wnt signaling pathway|Hippo signaling pathway|Signaling pathways regulating pluripotency of stem cells|Melanogenesis|Cushing syndrome|Human papillomavirus infection|Human T-cell leukemia virus 1 infection|Pathways in cancer|Proteoglycans in cancer|Basal cell carcinoma|Breast cancer|Hepatocellular carcinoma|Gastric cancer
BAALC-AS1:16	1.91e-19	2.05e-20	9.12e-24	6.18e-05	1.17e-05	0.000587352	1.78e-07	8.34e-07	9.78e-27	2.02e-18	0.00290168	4.68e-06	5.27e-11	1.05e-13	0.0290228	0.00029592	2.53e-08	1.33e-22	1.43e-07	0.00025713	9.06e-05	0.000945935	Chr8	103243886	103268843	-	NM_024812.2	13581	antisense	intergenic	downstream	convergent	BAALC	GeneID:79870,Genbank:NM_024812.2,HGNC:HGNC:14333,MIM:606602	BAALC, MAP3K1 and KLF4 binding
BAALC-AS1:17	0	0	0	0	0	0	0	0	0	0	0	0	0	0	0	0	0	0	0	0	0	1.06e-20	Chr8	103191229	103202870	-	NM_024812.2	0	antisense	genic	intronic	nested	BAALC	GeneID:79870,Genbank:NM_024812.2,HGNC:HGNC:14333,MIM:606602	BAALC, MAP3K1 and KLF4 binding
BAALC-AS1:18	3.33e-09	1.4e-05	6.18e-30	5.42e-21	2.22e-28	9.11e-26	2.04e-06	6.69e-08	0	1.05e-06	1.35e-29	1.42e-28	6.88e-09	0	2.24e-26	8.89e-20	1.03e-26	4.44e-06	0	0.00356613	6.46e-06	2.69e-30	Chr8	103165509	103172140	-	NM_024812.2	0	antisense	genic	intronic	nested	BAALC	GeneID:79870,Genbank:NM_024812.2,HGNC:HGNC:14333,MIM:606602	BAALC, MAP3K1 and KLF4 binding
BAALC-AS1:19	7.72e-09	0	8.08e-30	7.31e-20	3.15e-28	1.19e-25	7.85e-06	6.7e-39	0	1.99e-08	1.81e-29	1.87e-28	1.18e-20	0	3.01e-26	1.25e-19	1.65e-26	1.71e-29	0	0.0119972	6.65e-26	3.6e-30	Chr8	103156990	103172140	-	NM_024812.2	0	antisense	genic	intronic	nested	BAALC	GeneID:79870,Genbank:NM_024812.2,HGNC:HGNC:14333,MIM:606602	BAALC, MAP3K1 and KLF4 binding
BAALC-AS1:2	1.88e-08	3.16e-24	1.1e-10	5.85e-09	5.52e-21	2.03e-19	8.69e-29	8.43e-06	0.00280048	0.45816	0.209765	1.11e-09	1.13e-19	1.23e-11	7.62e-05	2.57e-27	9.04e-12	0.000240274	9.67e-13	1.12e-11	2.6e-08	0.128315	Chr8	103246657	103298782	-	NM_001164615.1	0	antisense	genic	exonic	overlapping	FZD6	GeneID:8323,Genbank:NM_001164615.1,HGNC:HGNC:4044,MIM:603409	frizzled class receptor 6	GO:0001843,GO:0001942,GO:0004930,GO:0005886,GO:0005887,GO:0007223,GO:0009986,GO:0016021,GO:0016324,GO:0016327,GO:0017147,GO:0030168,GO:0030659,GO:0031625,GO:0033278,GO:0035567,GO:0035880,GO:0042472,GO:0042813,GO:0043433,GO:0048105,GO:0060071,GO:0090090,GO:1904693	neural tube closure|hair follicle development|G-protein coupled receptor activity|plasma membrane|integral component of plasma membrane|Wnt signaling pathway, calcium modulating pathway|cell surface|integral component of membrane|apical plasma membrane|apicolateral plasma membrane|Wnt-protein binding|platelet activation|cytoplasmic vesicle membrane|ubiquitin protein ligase binding|cell proliferat…	path:hsa04150,path:hsa04310,path:hsa04390,path:hsa04550,path:hsa04916,path:hsa04934,path:hsa05165,path:hsa05166,path:hsa05200,path:hsa05205,path:hsa05217,path:hsa05224,path:hsa05225,path:hsa05226	mTOR signaling pathway|Wnt signaling pathway|Hippo signaling pathway|Signaling pathways regulating pluripotency of stem cells|Melanogenesis|Cushing syndrome|Human papillomavirus infection|Human T-cell leukemia virus 1 infection|Pathways in cancer|Proteoglycans in cancer|Basal cell carcinoma|Breast cancer|Hepatocellular carcinoma|Gastric cancer
BAALC-AS1:20	1.56e-08	0	1.07e-29	4.85e-19	4.48e-28	1.6e-25	2.54e-05	8.34e-39	0	6.2e-08	2.29e-29	2.31e-28	2.92e-20	0	3.78e-26	1.72e-19	2.52e-26	2.18e-29	0	0.0317654	1.86e-25	4.68e-30	Chr8	103156990	103172027	-	NM_001024372.1	0	antisense	genic	intronic	nested	BAALC	GeneID:79870,Genbank:NM_024812.2,HGNC:HGNC:14333,MIM:606602	BAALC, MAP3K1 and KLF4 binding
BAALC-AS1:21	4.36e-28	1.51e-22	1.47e-15	1.09e-23	2.75e-19	2.32e-25	2.82e-28	3.72e-29	1.12e-24	5.13e-28	1.95e-17	1.18e-10	9.78e-05	1.7e-27	8.26e-25	4.28e-26	7.04e-24	1.66e-08	7.32e-16	3.05e-26	9.49e-26	1.95e-23	Chr8	103285733	103298726	-	NM_001164615.1	0	antisense	genic	exonic	overlapping	FZD6	GeneID:8323,Genbank:NM_001164615.1,HGNC:HGNC:4044,MIM:603409	frizzled class receptor 6	GO:0001843,GO:0001942,GO:0004930,GO:0005886,GO:0005887,GO:0007223,GO:0009986,GO:0016021,GO:0016324,GO:0016327,GO:0017147,GO:0030168,GO:0030659,GO:0031625,GO:0033278,GO:0035567,GO:0035880,GO:0042472,GO:0042813,GO:0043433,GO:0048105,GO:0060071,GO:0090090,GO:1904693	neural tube closure|hair follicle development|G-protein coupled receptor activity|plasma membrane|integral component of plasma membrane|Wnt signaling pathway, calcium modulating pathway|cell surface|integral component of membrane|apical plasma membrane|apicolateral plasma membrane|Wnt-protein binding|platelet activation|cytoplasmic vesicle membrane|ubiquitin protein ligase binding|cell proliferat…	path:hsa04150,path:hsa04310,path:hsa04390,path:hsa04550,path:hsa04916,path:hsa04934,path:hsa05165,path:hsa05166,path:hsa05200,path:hsa05205,path:hsa05217,path:hsa05224,path:hsa05225,path:hsa05226	mTOR signaling pathway|Wnt signaling pathway|Hippo signaling pathway|Signaling pathways regulating pluripotency of stem cells|Melanogenesis|Cushing syndrome|Human papillomavirus infection|Human T-cell leukemia virus 1 infection|Pathways in cancer|Proteoglycans in cancer|Basal cell carcinoma|Breast cancer|Hepatocellular carcinoma|Gastric cancer
BAALC-AS1:22	3.25e-29	3.27e-25	1.15e-16	0.00106802	8.05e-20	3.37e-24	0.000206892	1.01e-29	2.5e-26	5.07e-29	0.000889055	1.44e-17	5.91e-10	1.93e-21	0.451726	2.08e-23	0.0479249	2.36e-24	0.0402056	4.05e-28	4.62e-23	2.04e-07	Chr8	103190964	103298726	-	NM_001164615.1	0	antisense	genic	exonic	overlapping	FZD6	GeneID:8323,Genbank:NM_001164615.1,HGNC:HGNC:4044,MIM:603409	frizzled class receptor 6	GO:0001843,GO:0001942,GO:0004930,GO:0005886,GO:0005887,GO:0007223,GO:0009986,GO:0016021,GO:0016324,GO:0016327,GO:0017147,GO:0030168,GO:0030659,GO:0031625,GO:0033278,GO:0035567,GO:0035880,GO:0042472,GO:0042813,GO:0043433,GO:0048105,GO:0060071,GO:0090090,GO:1904693	neural tube closure|hair follicle development|G-protein coupled receptor activity|plasma membrane|integral component of plasma membrane|Wnt signaling pathway, calcium modulating pathway|cell surface|integral component of membrane|apical plasma membrane|apicolateral plasma membrane|Wnt-protein binding|platelet activation|cytoplasmic vesicle membrane|ubiquitin protein ligase binding|cell proliferat…	path:hsa04150,path:hsa04310,path:hsa04390,path:hsa04550,path:hsa04916,path:hsa04934,path:hsa05165,path:hsa05166,path:hsa05200,path:hsa05205,path:hsa05217,path:hsa05224,path:hsa05225,path:hsa05226	mTOR signaling pathway|Wnt signaling pathway|Hippo signaling pathway|Signaling pathways regulating pluripotency of stem cells|Melanogenesis|Cushing syndrome|Human papillomavirus infection|Human T-cell leukemia virus 1 infection|Pathways in cancer|Proteoglycans in cancer|Basal cell carcinoma|Breast cancer|Hepatocellular carcinoma|Gastric cancer
BAALC-AS1:23	0.0901289	0.118151	0.17436	0.0808983	0.0392533	0.000897146	0.123387	0.149521	0.000234606	0.158257	0.117832	0.260763	0.170387	0.0916555	0.093526	0.148239	0.17357	0.0257142	0.102427	3.23e-07	0.0813819	0.0260888	Chr8	103243577	103298726	-	NM_001164615.1	0	antisense	genic	exonic	overlapping	FZD6	GeneID:8323,Genbank:NM_001164615.1,HGNC:HGNC:4044,MIM:603409	frizzled class receptor 6	GO:0001843,GO:0001942,GO:0004930,GO:0005886,GO:0005887,GO:0007223,GO:0009986,GO:0016021,GO:0016324,GO:0016327,GO:0017147,GO:0030168,GO:0030659,GO:0031625,GO:0033278,GO:0035567,GO:0035880,GO:0042472,GO:0042813,GO:0043433,GO:0048105,GO:0060071,GO:0090090,GO:1904693	neural tube closure|hair follicle development|G-protein coupled receptor activity|plasma membrane|integral component of plasma membrane|Wnt signaling pathway, calcium modulating pathway|cell surface|integral component of membrane|apical plasma membrane|apicolateral plasma membrane|Wnt-protein binding|platelet activation|cytoplasmic vesicle membrane|ubiquitin protein ligase binding|cell proliferat…	path:hsa04150,path:hsa04310,path:hsa04390,path:hsa04550,path:hsa04916,path:hsa04934,path:hsa05165,path:hsa05166,path:hsa05200,path:hsa05205,path:hsa05217,path:hsa05224,path:hsa05225,path:hsa05226	mTOR signaling pathway|Wnt signaling pathway|Hippo signaling pathway|Signaling pathways regulating pluripotency of stem cells|Melanogenesis|Cushing syndrome|Human papillomavirus infection|Human T-cell leukemia virus 1 infection|Pathways in cancer|Proteoglycans in cancer|Basal cell carcinoma|Breast cancer|Hepatocellular carcinoma|Gastric cancer
BAALC-AS1:24	1.72e-05	3.47e-17	0.000114063	0.361478	2.77e-13	0.0178217	1.52e-11	0.0895379	0.00368406	0.182343	0.0734227	0.0233973	0.0018046	5.13e-13	0.0131917	0.00814075	0.000197353	0.0024153	0.000380881	5.05e-07	0.018009	0.144189	Chr8	103243577	103298726	-	NM_001164615.1	0	antisense	genic	exonic	overlapping	FZD6	GeneID:8323,Genbank:NM_001164615.1,HGNC:HGNC:4044,MIM:603409	frizzled class receptor 6	GO:0001843,GO:0001942,GO:0004930,GO:0005886,GO:0005887,GO:0007223,GO:0009986,GO:0016021,GO:0016324,GO:0016327,GO:0017147,GO:0030168,GO:0030659,GO:0031625,GO:0033278,GO:0035567,GO:0035880,GO:0042472,GO:0042813,GO:0043433,GO:0048105,GO:0060071,GO:0090090,GO:1904693	neural tube closure|hair follicle development|G-protein coupled receptor activity|plasma membrane|integral component of plasma membrane|Wnt signaling pathway, calcium modulating pathway|cell surface|integral component of membrane|apical plasma membrane|apicolateral plasma membrane|Wnt-protein binding|platelet activation|cytoplasmic vesicle membrane|ubiquitin protein ligase binding|cell proliferat…	path:hsa04150,path:hsa04310,path:hsa04390,path:hsa04550,path:hsa04916,path:hsa04934,path:hsa05165,path:hsa05166,path:hsa05200,path:hsa05205,path:hsa05217,path:hsa05224,path:hsa05225,path:hsa05226	mTOR signaling pathway|Wnt signaling pathway|Hippo signaling pathway|Signaling pathways regulating pluripotency of stem cells|Melanogenesis|Cushing syndrome|Human papillomavirus infection|Human T-cell leukemia virus 1 infection|Pathways in cancer|Proteoglycans in cancer|Basal cell carcinoma|Breast cancer|Hepatocellular carcinoma|Gastric cancer
BAALC-AS1:25	0.0781772	0.11963	0.189231	0.0761838	0.0511246	0.00086911	0.114155	0.134394	0.000223936	0.00738283	0.0622246	0.226741	0.0901675	0.0871458	0.0872383	0.000209456	0.000490539	0.0491415	0.000508579	3.09e-07	0.124812	0.0241839	Chr8	103243577	103298726	-	NM_001164615.1	0	antisense	genic	exonic	overlapping	FZD6	GeneID:8323,Genbank:NM_001164615.1,HGNC:HGNC:4044,MIM:603409	frizzled class receptor 6	GO:0001843,GO:0001942,GO:0004930,GO:0005886,GO:0005887,GO:0007223,GO:0009986,GO:0016021,GO:0016324,GO:0016327,GO:0017147,GO:0030168,GO:0030659,GO:0031625,GO:0033278,GO:0035567,GO:0035880,GO:0042472,GO:0042813,GO:0043433,GO:0048105,GO:0060071,GO:0090090,GO:1904693	neural tube closure|hair follicle development|G-protein coupled receptor activity|plasma membrane|integral component of plasma membrane|Wnt signaling pathway, calcium modulating pathway|cell surface|integral component of membrane|apical plasma membrane|apicolateral plasma membrane|Wnt-protein binding|platelet activation|cytoplasmic vesicle membrane|ubiquitin protein ligase binding|cell proliferat…	path:hsa04150,path:hsa04310,path:hsa04390,path:hsa04550,path:hsa04916,path:hsa04934,path:hsa05165,path:hsa05166,path:hsa05200,path:hsa05205,path:hsa05217,path:hsa05224,path:hsa05225,path:hsa05226	mTOR signaling pathway|Wnt signaling pathway|Hippo signaling pathway|Signaling pathways regulating pluripotency of stem cells|Melanogenesis|Cushing syndrome|Human papillomavirus infection|Human T-cell leukemia virus 1 infection|Pathways in cancer|Proteoglycans in cancer|Basal cell carcinoma|Breast cancer|Hepatocellular carcinoma|Gastric cancer
BAALC-AS1:26	9.24e-29	4.09e-24	2.92e-16	2.98e-25	8.43e-21	3.36e-26	1.38e-28	1.42e-27	1.1e-25	1.63e-25	4.05e-16	8.1e-17	3.01e-26	3.92e-28	1.62e-25	2.86e-27	1.08e-24	2.63e-24	5.51e-16	1.78e-27	5.68e-27	2.99e-25	Chr8	103246473	103298726	-	NM_001164615.1	0	antisense	genic	exonic	overlapping	FZD6	GeneID:8323,Genbank:NM_001164615.1,HGNC:HGNC:4044,MIM:603409	frizzled class receptor 6	GO:0001843,GO:0001942,GO:0004930,GO:0005886,GO:0005887,GO:0007223,GO:0009986,GO:0016021,GO:0016324,GO:0016327,GO:0017147,GO:0030168,GO:0030659,GO:0031625,GO:0033278,GO:0035567,GO:0035880,GO:0042472,GO:0042813,GO:0043433,GO:0048105,GO:0060071,GO:0090090,GO:1904693	neural tube closure|hair follicle development|G-protein coupled receptor activity|plasma membrane|integral component of plasma membrane|Wnt signaling pathway, calcium modulating pathway|cell surface|integral component of membrane|apical plasma membrane|apicolateral plasma membrane|Wnt-protein binding|platelet activation|cytoplasmic vesicle membrane|ubiquitin protein ligase binding|cell proliferat…	path:hsa04150,path:hsa04310,path:hsa04390,path:hsa04550,path:hsa04916,path:hsa04934,path:hsa05165,path:hsa05166,path:hsa05200,path:hsa05205,path:hsa05217,path:hsa05224,path:hsa05225,path:hsa05226	mTOR signaling pathway|Wnt signaling pathway|Hippo signaling pathway|Signaling pathways regulating pluripotency of stem cells|Melanogenesis|Cushing syndrome|Human papillomavirus infection|Human T-cell leukemia virus 1 infection|Pathways in cancer|Proteoglycans in cancer|Basal cell carcinoma|Breast cancer|Hepatocellular carcinoma|Gastric cancer
BAALC-AS1:27	0.0447437	0.199933	0.0676658	0.119861	0.120414	0.364128	0.305801	0.198209	0.119432	0.216482	0.326435	0.571528	0.263032	0.11928	0.108941	0.0789562	0.146983	0.15492	0.512561	0.179594	0.380421	0.671633	Chr8	103264016	103298726	-	NM_001164615.1	0	antisense	genic	exonic	overlapping	FZD6	GeneID:8323,Genbank:NM_001164615.1,HGNC:HGNC:4044,MIM:603409	frizzled class receptor 6	GO:0001843,GO:0001942,GO:0004930,GO:0005886,GO:0005887,GO:0007223,GO:0009986,GO:0016021,GO:0016324,GO:0016327,GO:0017147,GO:0030168,GO:0030659,GO:0031625,GO:0033278,GO:0035567,GO:0035880,GO:0042472,GO:0042813,GO:0043433,GO:0048105,GO:0060071,GO:0090090,GO:1904693	neural tube closure|hair follicle development|G-protein coupled receptor activity|plasma membrane|integral component of plasma membrane|Wnt signaling pathway, calcium modulating pathway|cell surface|integral component of membrane|apical plasma membrane|apicolateral plasma membrane|Wnt-protein binding|platelet activation|cytoplasmic vesicle membrane|ubiquitin protein ligase binding|cell proliferat…	path:hsa04150,path:hsa04310,path:hsa04390,path:hsa04550,path:hsa04916,path:hsa04934,path:hsa05165,path:hsa05166,path:hsa05200,path:hsa05205,path:hsa05217,path:hsa05224,path:hsa05225,path:hsa05226	mTOR signaling pathway|Wnt signaling pathway|Hippo signaling pathway|Signaling pathways regulating pluripotency of stem cells|Melanogenesis|Cushing syndrome|Human papillomavirus infection|Human T-cell leukemia virus 1 infection|Pathways in cancer|Proteoglycans in cancer|Basal cell carcinoma|Breast cancer|Hepatocellular carcinoma|Gastric cancer
BAALC-AS1:28	3.31e-09	1.39e-05	6.17e-30	5.38e-21	2.22e-28	9.09e-26	2.02e-06	6.68e-08	0	1.05e-06	1.35e-29	1.41e-28	6.86e-09	0	2.23e-26	8.89e-20	1.03e-26	4.42e-06	0	0.00353679	6.4e-06	2.69e-30	Chr8	103165509	103172142	-	NM_024812.2	0	antisense	genic	intronic	nested	BAALC	GeneID:79870,Genbank:NM_024812.2,HGNC:HGNC:14333,MIM:606602	BAALC, MAP3K1 and KLF4 binding
BAALC-AS1:29	0.0153631	0.0372934	0.0195995	0.148827	0.036817	0.00648752	0.09078	0.0557475	0	0.0173959	0.0660544	0.00999595	0.106606	0.01679	0.0526537	0.0387127	0.0658635	0.0172394	0.00686143	0.0421265	0.0766945	0.0653574	Chr8	103153519	103172103	-	NM_024812.2	0	antisense	genic	intronic	nested	BAALC	GeneID:79870,Genbank:NM_024812.2,HGNC:HGNC:14333,MIM:606602	BAALC, MAP3K1 and KLF4 binding
BAALC-AS1:3	0.229273	2.89e-05	2.97e-11	1.08e-15	0.00130249	0.286896	0.00101247	0.333149	2.75e-27	0.00758711	0.00045445	0.800251	9.29e-06	0.284058	0.313289	2.17e-14	3.56e-18	0.0178294	0.586325	0.486935	0.391902	5.31e-10	Chr8	103266545	103298782	-	NM_001164615.1	0	antisense	genic	exonic	overlapping	FZD6	GeneID:8323,Genbank:NM_001164615.1,HGNC:HGNC:4044,MIM:603409	frizzled class receptor 6	GO:0001843,GO:0001942,GO:0004930,GO:0005886,GO:0005887,GO:0007223,GO:0009986,GO:0016021,GO:0016324,GO:0016327,GO:0017147,GO:0030168,GO:0030659,GO:0031625,GO:0033278,GO:0035567,GO:0035880,GO:0042472,GO:0042813,GO:0043433,GO:0048105,GO:0060071,GO:0090090,GO:1904693	neural tube closure|hair follicle development|G-protein coupled receptor activity|plasma membrane|integral component of plasma membrane|Wnt signaling pathway, calcium modulating pathway|cell surface|integral component of membrane|apical plasma membrane|apicolateral plasma membrane|Wnt-protein binding|platelet activation|cytoplasmic vesicle membrane|ubiquitin protein ligase binding|cell proliferat…	path:hsa04150,path:hsa04310,path:hsa04390,path:hsa04550,path:hsa04916,path:hsa04934,path:hsa05165,path:hsa05166,path:hsa05200,path:hsa05205,path:hsa05217,path:hsa05224,path:hsa05225,path:hsa05226	mTOR signaling pathway|Wnt signaling pathway|Hippo signaling pathway|Signaling pathways regulating pluripotency of stem cells|Melanogenesis|Cushing syndrome|Human papillomavirus infection|Human T-cell leukemia virus 1 infection|Pathways in cancer|Proteoglycans in cancer|Basal cell carcinoma|Breast cancer|Hepatocellular carcinoma|Gastric cancer
BAALC-AS1:30	7.61e-07	1.92e-17	4.64e-30	6.15e-19	1.87e-28	0.00169613	4.43e-07	9.15e-28	0	2.83e-07	0.000256833	1.95e-27	2.51e-21	0	1.78e-26	3.18e-06	6.81e-27	9.03e-25	0	0.0566721	2.41e-11	1.99e-30	Chr8	103156534	103172103	-	NM_001024372.1	0	antisense	genic	intronic	nested	BAALC	GeneID:79870,Genbank:NM_024812.2,HGNC:HGNC:14333,MIM:606602	BAALC, MAP3K1 and KLF4 binding
BAALC-AS1:31	1.56e-08	0	1.07e-29	4.85e-19	4.48e-28	1.6e-25	2.54e-05	8.34e-39	0	6.2e-08	2.29e-29	2.31e-28	2.92e-20	0	3.78e-26	1.72e-19	2.52e-26	2.18e-29	0	0.0317654	1.86e-25	4.68e-30	Chr8	103156990	103172027	-	NM_001024372.1	0	antisense	genic	intronic	nested	BAALC	GeneID:79870,Genbank:NM_024812.2,HGNC:HGNC:14333,MIM:606602	BAALC, MAP3K1 and KLF4 binding
BAALC-AS1:4	8.49e-19	1.16e-22	1.24e-15	7.91e-24	2.23e-19	8.29e-20	2.62e-28	7.67e-10	8.45e-25	1.23e-05	2.64e-09	3.98e-05	0.0333445	5.85e-15	3.15e-23	4.72e-26	1.71e-21	1.54394	4.9e-16	2.17e-22	4.04e-22	4.96e-14	Chr8	103285733	103298772	-	NM_001164615.1	0	antisense	genic	exonic	overlapping	FZD6	GeneID:8323,Genbank:NM_001164615.1,HGNC:HGNC:4044,MIM:603409	frizzled class receptor 6	GO:0001843,GO:0001942,GO:0004930,GO:0005886,GO:0005887,GO:0007223,GO:0009986,GO:0016021,GO:0016324,GO:0016327,GO:0017147,GO:0030168,GO:0030659,GO:0031625,GO:0033278,GO:0035567,GO:0035880,GO:0042472,GO:0042813,GO:0043433,GO:0048105,GO:0060071,GO:0090090,GO:1904693	neural tube closure|hair follicle development|G-protein coupled receptor activity|plasma membrane|integral component of plasma membrane|Wnt signaling pathway, calcium modulating pathway|cell surface|integral component of membrane|apical plasma membrane|apicolateral plasma membrane|Wnt-protein binding|platelet activation|cytoplasmic vesicle membrane|ubiquitin protein ligase binding|cell proliferat…	path:hsa04150,path:hsa04310,path:hsa04390,path:hsa04550,path:hsa04916,path:hsa04934,path:hsa05165,path:hsa05166,path:hsa05200,path:hsa05205,path:hsa05217,path:hsa05224,path:hsa05225,path:hsa05226	mTOR signaling pathway|Wnt signaling pathway|Hippo signaling pathway|Signaling pathways regulating pluripotency of stem cells|Melanogenesis|Cushing syndrome|Human papillomavirus infection|Human T-cell leukemia virus 1 infection|Pathways in cancer|Proteoglycans in cancer|Basal cell carcinoma|Breast cancer|Hepatocellular carcinoma|Gastric cancer
BAALC-AS1:5	2.04e-27	3.92e-24	2.75e-16	2.78e-25	8.28e-21	2.29e-21	1.36e-28	7.36e-09	9.89e-26	1.08e-16	2.4e-13	6.15e-12	7.19e-24	9.46e-16	3.55e-24	3.42e-27	1.93e-22	1.41e-21	4.49e-16	5.43e-27	4.85e-24	1.55e-17	Chr8	103246473	103298763	-	NM_001164615.1	0	antisense	genic	exonic	overlapping	FZD6	GeneID:8323,Genbank:NM_001164615.1,HGNC:HGNC:4044,MIM:603409	frizzled class receptor 6	GO:0001843,GO:0001942,GO:0004930,GO:0005886,GO:0005887,GO:0007223,GO:0009986,GO:0016021,GO:0016324,GO:0016327,GO:0017147,GO:0030168,GO:0030659,GO:0031625,GO:0033278,GO:0035567,GO:0035880,GO:0042472,GO:0042813,GO:0043433,GO:0048105,GO:0060071,GO:0090090,GO:1904693	neural tube closure|hair follicle development|G-protein coupled receptor activity|plasma membrane|integral component of plasma membrane|Wnt signaling pathway, calcium modulating pathway|cell surface|integral component of membrane|apical plasma membrane|apicolateral plasma membrane|Wnt-protein binding|platelet activation|cytoplasmic vesicle membrane|ubiquitin protein ligase binding|cell proliferat…	path:hsa04150,path:hsa04310,path:hsa04390,path:hsa04550,path:hsa04916,path:hsa04934,path:hsa05165,path:hsa05166,path:hsa05200,path:hsa05205,path:hsa05217,path:hsa05224,path:hsa05225,path:hsa05226	mTOR signaling pathway|Wnt signaling pathway|Hippo signaling pathway|Signaling pathways regulating pluripotency of stem cells|Melanogenesis|Cushing syndrome|Human papillomavirus infection|Human T-cell leukemia virus 1 infection|Pathways in cancer|Proteoglycans in cancer|Basal cell carcinoma|Breast cancer|Hepatocellular carcinoma|Gastric cancer
BAALC-AS1:6	0.189644	1.08e-22	0.0347678	0.371624	0.0927727	1.4e-06	6.67e-13	1.08e-12	0.000363344	4.26e-22	0.0891771	0.0977101	0.21827	0.145402	0.0688546	2.22e-14	0.00216815	4.93e-15	0.000177483	1.89e-10	0.144151	0.095401	Chr8	103266389	103298748	-	NM_001164615.1	0	antisense	genic	exonic	overlapping	FZD6	GeneID:8323,Genbank:NM_001164615.1,HGNC:HGNC:4044,MIM:603409	frizzled class receptor 6	GO:0001843,GO:0001942,GO:0004930,GO:0005886,GO:0005887,GO:0007223,GO:0009986,GO:0016021,GO:0016324,GO:0016327,GO:0017147,GO:0030168,GO:0030659,GO:0031625,GO:0033278,GO:0035567,GO:0035880,GO:0042472,GO:0042813,GO:0043433,GO:0048105,GO:0060071,GO:0090090,GO:1904693	neural tube closure|hair follicle development|G-protein coupled receptor activity|plasma membrane|integral component of plasma membrane|Wnt signaling pathway, calcium modulating pathway|cell surface|integral component of membrane|apical plasma membrane|apicolateral plasma membrane|Wnt-protein binding|platelet activation|cytoplasmic vesicle membrane|ubiquitin protein ligase binding|cell proliferat…	path:hsa04150,path:hsa04310,path:hsa04390,path:hsa04550,path:hsa04916,path:hsa04934,path:hsa05165,path:hsa05166,path:hsa05200,path:hsa05205,path:hsa05217,path:hsa05224,path:hsa05225,path:hsa05226	mTOR signaling pathway|Wnt signaling pathway|Hippo signaling pathway|Signaling pathways regulating pluripotency of stem cells|Melanogenesis|Cushing syndrome|Human papillomavirus infection|Human T-cell leukemia virus 1 infection|Pathways in cancer|Proteoglycans in cancer|Basal cell carcinoma|Breast cancer|Hepatocellular carcinoma|Gastric cancer
BAALC-AS1:7	0.13635	9.82e-23	0.193786	0.390674	0.0447136	4.49e-06	6.94e-13	1.14e-19	0.000369624	3.15e-20	0.253884	0.035897	0.248984	0.146479	0.124499	4.48e-11	0.00516413	1.75e-15	0.134286	1.41e-10	0.161628	0.00210956	Chr8	103266389	103298740	-	NM_001164615.1	0	antisense	genic	exonic	overlapping	FZD6	GeneID:8323,Genbank:NM_001164615.1,HGNC:HGNC:4044,MIM:603409	frizzled class receptor 6	GO:0001843,GO:0001942,GO:0004930,GO:0005886,GO:0005887,GO:0007223,GO:0009986,GO:0016021,GO:0016324,GO:0016327,GO:0017147,GO:0030168,GO:0030659,GO:0031625,GO:0033278,GO:0035567,GO:0035880,GO:0042472,GO:0042813,GO:0043433,GO:0048105,GO:0060071,GO:0090090,GO:1904693	neural tube closure|hair follicle development|G-protein coupled receptor activity|plasma membrane|integral component of plasma membrane|Wnt signaling pathway, calcium modulating pathway|cell surface|integral component of membrane|apical plasma membrane|apicolateral plasma membrane|Wnt-protein binding|platelet activation|cytoplasmic vesicle membrane|ubiquitin protein ligase binding|cell proliferat…	path:hsa04150,path:hsa04310,path:hsa04390,path:hsa04550,path:hsa04916,path:hsa04934,path:hsa05165,path:hsa05166,path:hsa05200,path:hsa05205,path:hsa05217,path:hsa05224,path:hsa05225,path:hsa05226	mTOR signaling pathway|Wnt signaling pathway|Hippo signaling pathway|Signaling pathways regulating pluripotency of stem cells|Melanogenesis|Cushing syndrome|Human papillomavirus infection|Human T-cell leukemia virus 1 infection|Pathways in cancer|Proteoglycans in cancer|Basal cell carcinoma|Breast cancer|Hepatocellular carcinoma|Gastric cancer
BAALC-AS1:8	0.722073	0.230101	0.00262669	0.295865	0.0747727	0.160587	0.19338	0.819411	0.387931	0.121469	0.410355	0.637969	0.0115541	0.696563	0.461979	0.095651	0.284409	0.211244	0.519238	0.503024	0.199	0.764474	Chr8	103243582	103298740	-	NM_001164615.1	0	antisense	genic	exonic	overlapping	FZD6	GeneID:8323,Genbank:NM_001164615.1,HGNC:HGNC:4044,MIM:603409	frizzled class receptor 6	GO:0001843,GO:0001942,GO:0004930,GO:0005886,GO:0005887,GO:0007223,GO:0009986,GO:0016021,GO:0016324,GO:0016327,GO:0017147,GO:0030168,GO:0030659,GO:0031625,GO:0033278,GO:0035567,GO:0035880,GO:0042472,GO:0042813,GO:0043433,GO:0048105,GO:0060071,GO:0090090,GO:1904693	neural tube closure|hair follicle development|G-protein coupled receptor activity|plasma membrane|integral component of plasma membrane|Wnt signaling pathway, calcium modulating pathway|cell surface|integral component of membrane|apical plasma membrane|apicolateral plasma membrane|Wnt-protein binding|platelet activation|cytoplasmic vesicle membrane|ubiquitin protein ligase binding|cell proliferat…	path:hsa04150,path:hsa04310,path:hsa04390,path:hsa04550,path:hsa04916,path:hsa04934,path:hsa05165,path:hsa05166,path:hsa05200,path:hsa05205,path:hsa05217,path:hsa05224,path:hsa05225,path:hsa05226	mTOR signaling pathway|Wnt signaling pathway|Hippo signaling pathway|Signaling pathways regulating pluripotency of stem cells|Melanogenesis|Cushing syndrome|Human papillomavirus infection|Human T-cell leukemia virus 1 infection|Pathways in cancer|Proteoglycans in cancer|Basal cell carcinoma|Breast cancer|Hepatocellular carcinoma|Gastric cancer
BAALC-AS1:9	7.18e-48	1.97e-37	3.14e-40	5.96e-07	4.42e-21	3.23e-28	0.000254106	1.38e-32	1.11e-36	1.58e-37	1.43e-13	2.52e-30	1.6e-05	1.55e-19	0.000110882	3.96e-26	0.000574709	3.56e-29	4.4e-37	2.37e-32	5.61e-28	1.66e-11	Chr8	103190964	103298382	-	NM_001024372.1	0	antisense	genic	intronic	overlapping	BAALC	GeneID:79870,Genbank:NM_024812.2,HGNC:HGNC:14333,MIM:606602	BAALC, MAP3K1 and KLF4 binding
BAALC-AS2:1	0	0	0.158722	0	0	8.08e-07	0.504473	0.0742648	0	0	0	0	0	0	0	0	0	0	0	0	0	0	Chr8	103132966	103141475	-	NM_024812.2	0	antisense	genic	intronic	overlapping	BAALC	GeneID:79870,Genbank:NM_024812.2,HGNC:HGNC:14333,MIM:606602	BAALC, MAP3K1 and KLF4 binding
BAALC-AS2:2	0	0	0.084707	0	0	0.080599	0.101293	0.0466185	0	0	0	0.105619	0	0	0	0	0	0	0	0	0	0	Chr8	103132963	103141342	-	NM_001024372.1	0	antisense	genic	intronic	overlapping	BAALC	GeneID:79870,Genbank:NM_024812.2,HGNC:HGNC:14333,MIM:606602	BAALC, MAP3K1 and KLF4 binding
BACE2-IT1:1	0	1.26718	0.13864	0.708954	0.762744	0.342733	0	0.548252	0.575511	0.907797	1.24782	0.512773	0.438588	0.415478	2.17335	0.380866	5.97641	0.833354	0.129399	0.670714	0.687768	0.539745	Chr21	41180097	41180626	+	NM_012105.4	0	sense	genic	intronic	nested	BACE2	GeneID:25825,Genbank:NM_012105.4,HGNC:HGNC:934,MIM:605668	beta-site APP-cleaving enzyme 2	GO:0001540,GO:0004190,GO:0005768,GO:0005783,GO:0005794,GO:0006508,GO:0006509,GO:0009986,GO:0016021,GO:0016486,GO:0030163,GO:0042985,GO:0050435	amyloid-beta binding|aspartic-type endopeptidase activity|endosome|endoplasmic reticulum|Golgi apparatus|proteolysis|membrane protein ectodomain proteolysis|cell surface|integral component of membrane|peptide hormone processing|protein catabolic process|negative regulation of amyloid precursor protein biosynthetic process|amyloid-beta metabolic process	path:hsa05010	Alzheimer disease
BACH1-AS1:1	2.08e-25	0.00315408	9.09e-30	0.0136613	0.002567	0.00517289	0.00238587	0.00201532	0.03927	0.00109061	0.0426203	0.010002	0.00291014	0.0077021	0.0217213	0.00113342	0.0902609	0.00261128	0.0131044	0.00114462	0.00614598	0.0177512	Chr21	29370059	29376339	-	NM_206866.2	23911	antisense	intergenic	downstream	convergent	BACH1	GeneID:571,Genbank:NM_001186.3,HGNC:HGNC:935,MIM:602751	BTB domain and CNC homolog 1	GO:0000083,GO:0000117,GO:0000122,GO:0000980,GO:0001078,GO:0001205,GO:0001206,GO:0003700,GO:0005634,GO:0005737,GO:0006281,GO:0006355,GO:0016567,GO:0020037,GO:0031463,GO:0061418	regulation of transcription involved in G1/S transition of mitotic cell cycle|regulation of transcription involved in G2/M transition of mitotic cell cycle|negative regulation of transcription from RNA polymerase II promoter|RNA polymerase II distal enhancer sequence-specific DNA binding|transcriptional repressor activity, RNA polymerase II proximal promoter sequence-specific DNA binding|transcri…
BACH1-AS1:2	0	0	0	0	0	0	0	0	0	0	0	0	0	0	0	0	0	0	0	0	0	0	Chr21	29370019	29371226	-	NM_001186.3	23871	antisense	intergenic	downstream	convergent	BACH1	GeneID:571,Genbank:NM_001186.3,HGNC:HGNC:935,MIM:602751	BTB domain and CNC homolog 1	GO:0000083,GO:0000117,GO:0000122,GO:0000980,GO:0001078,GO:0001205,GO:0001206,GO:0003700,GO:0005634,GO:0005737,GO:0006281,GO:0006355,GO:0016567,GO:0020037,GO:0031463,GO:0061418	regulation of transcription involved in G1/S transition of mitotic cell cycle|regulation of transcription involved in G2/M transition of mitotic cell cycle|negative regulation of transcription from RNA polymerase II promoter|RNA polymerase II distal enhancer sequence-specific DNA binding|transcriptional repressor activity, RNA polymerase II proximal promoter sequence-specific DNA binding|transcri…
BACH1-IT1:1	0.213003	0.23569	0.460871	0.41711	0.091502	0.357981	0.422402	0.190694	0.226331	0.267827	0.239232	0.173944	0.607988	0.863078	0.356683	0.315486	0.87964	0.408384	0.308502	0.607015	0.69043	0.164694	Chr21	29351634	29361894	+	NM_001186.3	5486	sense	intergenic	downstream	same_strand	BACH1	GeneID:571,Genbank:NM_001186.3,HGNC:HGNC:935,MIM:602751	BTB domain and CNC homolog 1	GO:0000083,GO:0000117,GO:0000122,GO:0000980,GO:0001078,GO:0001205,GO:0001206,GO:0003700,GO:0005634,GO:0005737,GO:0006281,GO:0006355,GO:0016567,GO:0020037,GO:0031463,GO:0061418	regulation of transcription involved in G1/S transition of mitotic cell cycle|regulation of transcription involved in G2/M transition of mitotic cell cycle|negative regulation of transcription from RNA polymerase II promoter|RNA polymerase II distal enhancer sequence-specific DNA binding|transcriptional repressor activity, RNA polymerase II proximal promoter sequence-specific DNA binding|transcri…
BACH1-IT1:2	0.070657	0	0	1.64e-22	1.28e-23	6.24e-27	0	8.7e-29	3.81e-31	6.5e-27	2.01e-32	1.11e-10	1.94e-26	1.41e-28	3.94e-26	0.143675	0.886624	0.000105711	5.36e-17	0.0810017	0.100546	0	Chr21	29351642	29361720	+	NM_001186.3	5494	sense	intergenic	downstream	same_strand	BACH1	GeneID:571,Genbank:NM_001186.3,HGNC:HGNC:935,MIM:602751	BTB domain and CNC homolog 1	GO:0000083,GO:0000117,GO:0000122,GO:0000980,GO:0001078,GO:0001205,GO:0001206,GO:0003700,GO:0005634,GO:0005737,GO:0006281,GO:0006355,GO:0016567,GO:0020037,GO:0031463,GO:0061418	regulation of transcription involved in G1/S transition of mitotic cell cycle|regulation of transcription involved in G2/M transition of mitotic cell cycle|negative regulation of transcription from RNA polymerase II promoter|RNA polymerase II distal enhancer sequence-specific DNA binding|transcriptional repressor activity, RNA polymerase II proximal promoter sequence-specific DNA binding|transcri…
BACH1-IT1:3	2.21e-08	2.3e-07	3.38e-30	1.84e-21	3.86e-23	0.133295	7.73e-27	1.96e-30	0.255631	2.19e-08	1.61e-10	0.000106364	4.94e-20	3.36e-21	1.27e-15	9.42e-39	9.91e-05	0.00370472	3.53e-21	0.538044	3.47e-27	0	Chr21	29351642	29361720	+	NM_001186.3	5494	sense	intergenic	downstream	same_strand	BACH1	GeneID:571,Genbank:NM_001186.3,HGNC:HGNC:935,MIM:602751	BTB domain and CNC homolog 1	GO:0000083,GO:0000117,GO:0000122,GO:0000980,GO:0001078,GO:0001205,GO:0001206,GO:0003700,GO:0005634,GO:0005737,GO:0006281,GO:0006355,GO:0016567,GO:0020037,GO:0031463,GO:0061418	regulation of transcription involved in G1/S transition of mitotic cell cycle|regulation of transcription involved in G2/M transition of mitotic cell cycle|negative regulation of transcription from RNA polymerase II promoter|RNA polymerase II distal enhancer sequence-specific DNA binding|transcriptional repressor activity, RNA polymerase II proximal promoter sequence-specific DNA binding|transcri…
BACH1-IT2:1	0.434835	0.807597	0.63927	0.0855632	0	0.431995	3.47e-27	0.163044	0.175614	0.18337	0.0442738	2.26e-11	0.511989	0.350385	0.276429	0.244726	0.479665	1.00909	0.797186	0.797172	0.150638	0.0892588	Chr21	29370497	29370973	+	NM_001186.3	24349	sense	intergenic	downstream	same_strand	BACH1	GeneID:571,Genbank:NM_001186.3,HGNC:HGNC:935,MIM:602751	BTB domain and CNC homolog 1	GO:0000083,GO:0000117,GO:0000122,GO:0000980,GO:0001078,GO:0001205,GO:0001206,GO:0003700,GO:0005634,GO:0005737,GO:0006281,GO:0006355,GO:0016567,GO:0020037,GO:0031463,GO:0061418	regulation of transcription involved in G1/S transition of mitotic cell cycle|regulation of transcription involved in G2/M transition of mitotic cell cycle|negative regulation of transcription from RNA polymerase II promoter|RNA polymerase II distal enhancer sequence-specific DNA binding|transcriptional repressor activity, RNA polymerase II proximal promoter sequence-specific DNA binding|transcri…
BACH1-IT2:2	0.297213	0.705554	0.145459	0.792113	0.311216	0.0430146	1.17872	0.184584	0.47178	0.355704	0.806656	0.383504	0.0102995	1.28745	0.39925	0.0501215	1.11895	3.08e-07	0.12248	0.964675	0.304482	0.73411	Chr21	29370623	29373302	+	NM_206866.2	24475	sense	intergenic	downstream	same_strand	BACH1	GeneID:571,Genbank:NM_001186.3,HGNC:HGNC:935,MIM:602751	BTB domain and CNC homolog 1	GO:0000083,GO:0000117,GO:0000122,GO:0000980,GO:0001078,GO:0001205,GO:0001206,GO:0003700,GO:0005634,GO:0005737,GO:0006281,GO:0006355,GO:0016567,GO:0020037,GO:0031463,GO:0061418	regulation of transcription involved in G1/S transition of mitotic cell cycle|regulation of transcription involved in G2/M transition of mitotic cell cycle|negative regulation of transcription from RNA polymerase II promoter|RNA polymerase II distal enhancer sequence-specific DNA binding|transcriptional repressor activity, RNA polymerase II proximal promoter sequence-specific DNA binding|transcri…
BACH1-IT2:3	0.0509447	0.0211018	0.041628	2.36e-09	0.197023	0.0176388	1.05e-16	0.437503	1.4e-28	0.145894	1.21e-08	0.542077	0.0354468	1.46e-08	0.116035	0	0.56645	2.61e-08	0.0874721	0.0544038	0.401079	5.83e-30	Chr21	29370947	29373709	+	NM_001186.3	24799	sense	intergenic	downstream	same_strand	BACH1	GeneID:571,Genbank:NM_001186.3,HGNC:HGNC:935,MIM:602751	BTB domain and CNC homolog 1	GO:0000083,GO:0000117,GO:0000122,GO:0000980,GO:0001078,GO:0001205,GO:0001206,GO:0003700,GO:0005634,GO:0005737,GO:0006281,GO:0006355,GO:0016567,GO:0020037,GO:0031463,GO:0061418	regulation of transcription involved in G1/S transition of mitotic cell cycle|regulation of transcription involved in G2/M transition of mitotic cell cycle|negative regulation of transcription from RNA polymerase II promoter|RNA polymerase II distal enhancer sequence-specific DNA binding|transcriptional repressor activity, RNA polymerase II proximal promoter sequence-specific DNA binding|transcri…
BACH1-IT2:4	0	0.313096	3.18e-08	1.42e-08	1.45e-28	0	3.06e-20	5.77e-13	2.23e-28	2.51e-06	0	4.26e-28	1.46e-11	1.04e-07	0.0352793	0	6.44e-21	0	0	1.24e-19	1.83e-29	0	Chr21	29372501	29373566	+	NM_206866.2	26353	sense	intergenic	downstream	same_strand	BACH1	GeneID:571,Genbank:NM_001186.3,HGNC:HGNC:935,MIM:602751	BTB domain and CNC homolog 1	GO:0000083,GO:0000117,GO:0000122,GO:0000980,GO:0001078,GO:0001205,GO:0001206,GO:0003700,GO:0005634,GO:0005737,GO:0006281,GO:0006355,GO:0016567,GO:0020037,GO:0031463,GO:0061418	regulation of transcription involved in G1/S transition of mitotic cell cycle|regulation of transcription involved in G2/M transition of mitotic cell cycle|negative regulation of transcription from RNA polymerase II promoter|RNA polymerase II distal enhancer sequence-specific DNA binding|transcriptional repressor activity, RNA polymerase II proximal promoter sequence-specific DNA binding|transcri…
[truncated: 106,949 more rows]
