# Supplementary material for: Identification and validation of crucial lnc-TRIM28-14 and hub genes promoting gastric cancer peritoneal metastasis
Source: BMC Cancer. 2023 Jan 23;23:76. doi: 10.1186/s12885-023-10544-8 (PMC9872371; doi:10.1186/s12885-023-10544-8)
Supplement: Supplementary file 3 — Additional file 3: Table S3. LncRNAs in blue module. [file 12885_2023_10544_MOESM3_ESM.xlsx]

## Sheet: Sheet1
Table S3. LncRNAs in blue module
LncRNA_id	Module_color
CYTOR:125	blue
CYTOR:38	blue
CYTOR:96	blue
DLEU2:23	blue
DLEU2:36	blue
DNM3OS:3	blue
HCG11:6	blue
IFNG-AS1:2	blue
INTS6-AS1:6	blue
KLF7-IT1:1	blue
LINC02576:9	blue
LINC-PINT:18	blue
lnc-ABCA12-8:1	blue
lnc-ACO1-6:1	blue
lnc-ADCY7-4:1	blue
lnc-ADIPOQ-4:1	blue
lnc-AMPH-1:1	blue
lnc-AMZ2-5:6	blue
lnc-APOL2-5:1	blue
lnc-APOLD1-1:2	blue
lnc-ARMCX1-2:1	blue
lnc-ARPP19-2:3	blue
lnc-BRD2-3:1	blue
lnc-BRD2-5:1	blue
lnc-BRF1-12:1	blue
lnc-BRF1-31:3	blue
lnc-YARS2-4:1	blue
lnc-BRF1-8:1	blue
lnc-BRF1-9:1	blue
lnc-BRF1-9:3	blue
lnc-BTG4-3:8	blue
lnc-C12orf49-6:1	blue
lnc-C13orf46-3:2	blue
lnc-C1QTNF5-5:8	blue
lnc-C9orf57-4:1	blue
lnc-CASD1-1:1	blue
lnc-CASP4-1:2	blue
lnc-CASP4-3:2	blue
lnc-CAVIN1-1:1	blue
lnc-CCDC89-5:7	blue
lnc-CDC42BPA-5:1	blue
lnc-MFAP2-53:6	blue
lnc-CETP-2:1	blue
lnc-CLEC16A-2:5	blue
lnc-CLEC16A-5:2	blue
lnc-CLEC2A-3:1	blue
lnc-CLEC2D-1:2	blue
lnc-CLEC2D-8:14	blue
lnc-CLN3-1:4	blue
lnc-CRYBA4-52:48	blue
lnc-CSNK1E-1:4	blue
lnc-CYFIP1-7:1	blue
lnc-DMRTA2-6:1	blue
lnc-ECHDC3-9:1	blue
lnc-EIF2AK3-4:53	blue
lnc-EIF2AK3-4:54	blue
lnc-EIF2AK3-4:63	blue
lnc-EIF2AK3-4:71	blue
lnc-EIF2AK3-4:76	blue
lnc-RFNG-1:7	blue
lnc-ELL2-3:2	blue
lnc-EMCN-3:6	blue
lnc-FAM111B-1:2	blue
lnc-FCN2-4:1	blue
lnc-FGL1-2:4	blue
lnc-GK2-2:1	blue
lnc-H6PD-2:1	blue
lnc-HACL1-8:1	blue
lnc-HEPH-1:1	blue
lnc-HEPH-1:2	blue
lnc-HIST1H2BJ-5:1	blue
lnc-HIST1H3C-1:1	blue
lnc-HLA-C-2:2	blue
lnc-HLA-DMB-1:1	blue
lnc-HLA-DMB-1:2	blue
lnc-HLA-DRB1-4:1	blue
lnc-HMGN1-1:13	blue
lnc-HMGN3-6:1	blue
lnc-HMGN5-1:1	blue
lnc-HS2ST1-1:1	blue
lnc-IGLL5-9:1	blue
lnc-INS-IGF2-1:1	blue
lnc-INTS8-5:3	blue
lnc-ITGA2-5:1	blue
DNM3OS:4	blue
lnc-ITGB3BP-13:1	blue
lnc-ITGB7-4:1	blue
lnc-JMJD6-1:5	blue
lnc-KCNA3-3:1	blue
lnc-KCNA3-3:6	blue
lnc-KCNE5-2:1	blue
lnc-KCNE5-3:1	blue
lnc-KCNMB1-4:1	blue
lnc-KDM1B-5:1	blue
lnc-KIF17-2:1	blue
lnc-KLRB1-12:7	blue
lnc-LAMB4-2:1	blue
lnc-LENG9-3:1	blue
lnc-LILRA4-2:5	blue
lnc-LRRC8B-4:1	blue
lnc-LTA4H-5:1	blue
lnc-LTBP3-2:3	blue
lnc-MAP3K8-21:2	blue
lnc-MECR-1:6	blue
lnc-METRNL-8:1	blue
lnc-MFAP2-53:6	blue
lnc-MGAT1-3:1	blue
lnc-MITD1-1:1	blue
lnc-MRPS15-2:1	blue
lnc-MTCL1-4:1	blue
lnc-NABP1-1:5	blue
lnc-NAXD-2:1	blue
lnc-NAXD-5:1	blue
lnc-NEDD8-MDP1-1:17	blue
lnc-NEDD9-2:7	blue
lnc-NEK7-4:1	blue
lnc-NFS1-1:7	blue
lnc-NIPA1-1:12	blue
lnc-NPIPA7-3:1	blue
lnc-NPIPB4-2:1	blue
lnc-NT5DC3-5:10	blue
lnc-OLA1-4:3	blue
lnc-OR2A1-1:9	blue
lnc-OR4E2-1:1	blue
lnc-OR4F6-1:3	blue
lnc-ORC1-4:1	blue
lnc-PAOX-2:1	blue
lnc-PARD3B-4:1	blue
lnc-PDSS1-9:1	blue
lnc-PGAP1-4:1	blue
lnc-PKDCC-6:1	blue
lnc-PLA2G15-4:1	blue
lnc-PPIL4-9:1	blue
lnc-PRICKLE2-6:1	blue
lnc-PRSS2-5:1	blue
lnc-PRSS2-6:3	blue
lnc-RAB40B-4:1	blue
lnc-RARS2-4:1	blue
lnc-RGPD2-3:1	blue
lnc-RHCE-1:1	blue
lnc-RIPOR2-4:2	blue
lnc-RPL37-1:3	blue
lnc-RWDD2B-4:2	blue
lnc-SAV1-1:1	blue
lnc-SF1-2:1	blue
lnc-SLFN13-2:2	blue
lnc-TRIM28-14:5	blue
lnc-SPATA32-2:16	blue
lnc-SSTR3-1:1	blue
lnc-SSTR3-2:1	blue
lnc-STARD3NL-4:1	blue
lnc-STEAP4-1:1	blue
lnc-STRN3-8:1	blue
lnc-STYK1-2:1	blue
lnc-SYF2-1:3	blue
lnc-SYPL1-4:1	blue
lnc-SYPL1-5:1	blue
lnc-TBCCD1-4:49	blue
lnc-TCIRG1-1:6	blue
lnc-TFPI-1:4	blue
lnc-TFPI2-2:1	blue
lnc-TLR6-2:1	blue
lnc-TMSB10-5:1	blue
lnc-TNFRSF13C-1:1	blue
lnc-TNMD-4:1	blue
lnc-TRPC4-2:1	blue
lnc-TRPC4-2:2	blue
lnc-TRPC4-2:4	blue
lnc-TSPOAP1-1:3	blue
lnc-TSTD1-1:2	blue
lnc-TTF1-1:1	blue
lnc-PPIAL4C-4:16	blue
lnc-USH2A-6:1	blue
lnc-USP33-1:2	blue
lnc-USP33-2:2	blue
lnc-VCP-3:2	blue
lnc-VLDLR-4:1	blue
lnc-VPREB1-7:11	blue
lnc-WDR63-5:1	blue
lnc-YPEL5-5:1	blue
lnc-ZEB2-1:11	blue
lnc-ZNF8-2:1	blue
lnc-ZSCAN2-5:9	blue
MALAT1:33	blue
MALAT1:34	blue
MBNL1-AS1:11	blue
MIR4435-2HG:49	blue
OR2A1-AS1:15	blue
PCED1B-AS1:18	blue
TCONS_00003722	blue
TCONS_00010389	blue
TCONS_00013171	blue
TCONS_00013808	blue
TCONS_00014036	blue
TCONS_00014994	blue
TCONS_00016450	blue
TCONS_00030322	blue
TCONS_00041741	blue
TCONS_00047754	blue
