# Supplementary material for: Identification and validation of crucial lnc-TRIM28-14 and hub genes promoting gastric cancer peritoneal metastasis
Source: BMC Cancer. 2023 Jan 23;23:76. doi: 10.1186/s12885-023-10544-8 (PMC9872371; doi:10.1186/s12885-023-10544-8)
Supplement: Supplementary file 5 — Additional file 5: Table S5. Genes in magenta module. [file 12885_2023_10544_MOESM5_ESM.xlsx]

## Sheet: maganta_gene
Table S5. Genes in magenta module
Gene_id	Module_color
ACKR1	magenta
ACVRL1	magenta
ADGRA2	magenta
AEBP1	magenta
APOLD1	magenta
BGN	magenta
CALD1	magenta
CAV1	magenta
CAVIN1	magenta
CAVIN3	magenta
CD93	magenta
CHD3	magenta
CLEC14A	magenta
CLIC4	magenta
CLK1	magenta
COL12A1	magenta
COL15A1	magenta
COL18A1	magenta
COL1A1	magenta
COL1A2	magenta
COL3A1	magenta
COL4A1	magenta
COL4A2	magenta
COL5A1	magenta
COL5A2	magenta
COL6A1	magenta
COL6A2	magenta
COL6A3	magenta
CRIP2	magenta
CTGF	magenta
CTHRC1	magenta
CTSK	magenta
CXCL12	magenta
CYR61	magenta
DLG1	magenta
EMP1	magenta
ENG	magenta
EPAS1	magenta
ESAM	magenta
FAM198B	magenta
FBN1	magenta
FSCN1	magenta
FSTL1	magenta
GJA1	magenta
GNG11	magenta
HSPG2	magenta
HTRA1	magenta
IGFBP7	magenta
IL1R1	magenta
IL7R	magenta
ITGA5	magenta
ITGB1	magenta
LAMA4	magenta
LAMB1	magenta
LGALS1	magenta
LOXL2	magenta
LRBA	magenta
LUM	magenta
MCAM	magenta
MMP1	magenta
MMP14	magenta
MMP2	magenta
MMP9	magenta
MRC2	magenta
NID1	magenta
NOTCH3	magenta
NRP1	magenta
PATJ	magenta
PCOLCE	magenta
PDGFRB	magenta
PDLIM7	magenta
PECAM1	magenta
PLAU	magenta
PLOD2	magenta
PLVAP	magenta
PLXND1	magenta
POSTN	magenta
PRCP	magenta
PXDN	magenta
RAB31	magenta
RAMP2	magenta
RHOQ	magenta
S1PR1	magenta
SDC2	magenta
SERPINF1	magenta
SHC1	magenta
SPARC	magenta
SPP1	magenta
SPRY1	magenta
STAB1	magenta
TGFB1I1	magenta
TGFBI	magenta
THBS1	magenta
THBS2	magenta
THY1	magenta
TIMP2	magenta
TUBB6	magenta
VCAN	magenta
VIM	magenta
VWF	magenta
